# Supplementary material for: Genome resequencing and bioinformatic analysis of SNP containing candidate genes in the autoimmune vitiligo Smyth line chicken model
Source: BMC Genomics. 2014 Aug 23;15(1):707. doi: 10.1186/1471-2164-15-707 (PMC4152579; doi:10.1186/1471-2164-15-707)
Supplement: Supplementary file 1 — Additional file 1: List of 3518 SNPs to induce amino acid changes in SL chicken. (XLSX 432 KB) [file 12864_2013_6386_MOESM1_ESM.xlsx]

## Sheet: SNPs in CDS
Contig ID	Contig Pos	Ref Pos	Type	Ref Base	Called Base	Genotype	Splice	Impact	SNP %	P not ref	Q call	Feature Type	Feature Name	DNA Change	Protein Change	Depth	A Cnt	C Cnt	G Cnt	T Cnt	Deletion
NC_006088	52435	52064	SNP	G	A	Homo. Variant		Non Synonymous	0.8	1	12.01	CDS	GOLGB1	c.1019G>A	G340D	5	4	0	-	0	0
NC_006088	58968	58589	SNP	G	T	Homo. Variant		Non Synonymous	1	1	60	CDS	GOLGB1	c.2758G>T	A920S	4	0	0	-	4	0
NC_006088	118629	118112	SNP	C	T	Homo. Variant		Non Synonymous	0.833	1	15.01	CDS	ARSA	c.632C>T	R211Q	6	0	-	0	5	0
NC_006088	537632	536056	SNP	C	G	Homo. Variant		Non Synonymous	1	1	60	CDS	SBF1	c.5213C>G	W1738S	6	0	-	6	0	0
NC_006088	606596	604884	SNP	C	G	Homo. Variant		Non Synonymous	1	1	60	CDS	LMF2	c.535C>G	A179P	2	0	-	2	0	0
NC_006088	714662	712711	SNP	T	C	Homo. Variant		Non Synonymous	1	1	60	CDS	FAM40B	c.311T>C	M104T	3	0	3	0	-	0
NC_006088	975090	972512	SNP	T	C	Homo. Variant		Non Synonymous	1	1	60	CDS	FBXO18	c.2851T>C	T951A	3	0	3	0	-	0
NC_006088	985698	983088	SNP	C	T	Homo. Variant		Non Synonymous	1	1	60	CDS	FBXO18	c.1693C>T	V565I	6	0	-	0	6	0
NC_006088	1005514	1002858	SNP	G	A	Homo. Variant		Non Synonymous	1	1	60	CDS	ANKRD16	c.563G>A	G188E	2	2	0	-	0	0
NC_006088	1008358	1005694	SNP	G	A	Homo. Variant		Non Synonymous	0.833	1	15.01	CDS	ANKRD16	c.793G>A	D265N	6	5	0	-	0	0
NC_006088	1039954	1037205	SNP	A	G	Homo. Variant		Non Synonymous	1	1	60	CDS	LOC100859278	c.544A>G	S182P	2	-	0	2	0	0
NC_006088	1197537	1194396	SNP	C	T	Homo. Variant		Non Synonymous	1	1	60	CDS	COL7A1	c.4348C>T	A1450T	2	0	-	0	2	0
NC_006088	1244788	1241538	SNP	C	T	Homo. Variant		Non Synonymous	1	1	60	CDS	COL7A1	c.1322C>T	R441K	5	0	-	0	5	0
NC_006088	1248299	1245045	SNP	C	C|A	Hetero. Ref.		Non Synonymous	0.75	1	5.31	CDS	COL7A1	c.[1020C>C]+[1020C>A]	Q340Q, Q340H	8	6	-	0	0	0
NC_006088	1253405	1250138	SNP	C	G	Homo. Variant		Non Synonymous	1	1	60	CDS	COL7A1	c.12C>G	R4S	2	0	-	2	0	0
NC_006088	3159266	3151583	SNP	G	T	Homo. Variant		Non Synonymous	0.833	1	15.01	CDS	LOC100859472	c.272G>T	C91F	6	0	0	-	5	0
NC_006088	4136618	4126529	SNP	T	C	Homo. Variant		Non Synonymous	1	1	60	CDS	ITIH2	c.2545T>C	S849P	6	0	6	0	-	0
NC_006088	4136630	4126541	SNP	T	C	Homo. Variant		Non Synonymous	1	1	60	CDS	ITIH2	c.2557T>C	S853P	5	0	5	0	-	0
NC_006088	4136640	4126550	SNP	T	C	Homo. Variant		Non Synonymous	0.8	1	60	CDS	ITIH2	c.2566T>C	S856P	5	0	4	0	-	1
NC_006088	4137967	4127870	SNP	C	T	Homo. Variant		Non Synonymous	1	1	60	CDS	ITIH2	c.2812C>T	R938C	5	0	-	0	5	0
NC_006088	6088260	6074485	Indel	-	G	Homo. Variant		Frameshift	1	1	60	CDS	C1H10orf47	c.526->G	M176fs	7	0	0	7	0	0
NC_006088	6194914	6180906	Indel	-	T|-	Hetero. Ref.		Frameshift	0.778	1	2.4	CDS	SEC61A2	c.1124->t	S375fs	9	0	0	0	7	2
NC_006088	6631449	6616453	SNP	G	A	Homo. Variant		Non Synonymous	1	1	60	CDS	PHYH	c.68G>A	P23L	2	2	0	-	0	0
NC_006088	6631453	6616457	SNP	A	T	Homo. Variant		Non Synonymous	1	1	60	CDS	PHYH	c.64A>T	S22T	2	-	0	0	2	0
NC_006088	7000487	6984602	SNP	A	G|A	Hetero. Ref.		Non Synonymous	0.778	1	2.4	CDS	LOC100857672	c.[118A>G]+[118A>A]	K40K, K40E	9	-	0	7	0	0
NC_006088	7278184	7261724	SNP	T	A	Homo. Variant		Non Synonymous	0.8	1	12.01	CDS	LOC100858048	c.580T>A	R194W	5	4	0	0	-	0
NC_006088	8837890	8818575	SNP	T	A	Homo. Variant		Non Synonymous	1	1	60	CDS	SEMA3A	c.1133T>A	M378K	8	8	0	0	-	0
NC_006088	9408599	9388294	SNP	G	A	Homo. Variant		Non Synonymous	1	1	60	CDS	SEMA3E	c.175G>A	V59I	8	8	0	-	0	0
NC_006088	9461192	9440778	SNP	A	G	Homo. Variant		Non Synonymous	1	1	60	CDS	SEMA3E	c.1243A>G	N415D	4	-	0	4	0	0
NC_006088	9474414	9453985	SNP	T	G	Homo. Variant		Non Synonymous	1	1	60	CDS	SEMA3E	c.1870T>G	.624G	3	0	0	3	-	0
NC_006088	9730170	9709264	SNP	A	G	Homo. Variant		Non Synonymous	1	1	60	CDS	ACZ	c.5038A>G	K1680E	14	-	0	14	0	0
NC_006088	12527879	12501712	SNP	G	A	Homo. Variant		Non Synonymous	0.857	1	33.95	CDS	PION	c.752G>A	R251Q	7	6	0	-	0	0
NC_006088	12529891	12503721	SNP	A	G	Homo. Variant		Non Synonymous	1	1	60	CDS	PION	c.836A>G	N279S	8	-	0	8	0	0
NC_006088	12613902	12587537	SNP	C	T	Homo. Variant		Non Synonymous	0.8	1	3.89	CDS	FGL2	c.368C>T	T123I	10	0	-	0	8	0
NC_006088	13654315	13625817	SNP	A	G	Homo. Variant		Non Synonymous	1	1	60	CDS	MLL5	c.4342A>G	K1448E	2	-	0	2	0	0
NC_006088	14775842	14745082	SNP	C	G	Homo. Variant		Non Synonymous	1	1	60	CDS	LAMB4	c.2662C>G	A888P	4	0	-	4	0	0
NC_006088	14780126	14749360	SNP	A	T	Homo. Variant		Non Synonymous	1	1	60	CDS	LAMB4	c.2162A>T	V721D	7	-	0	0	7	0
NC_006088	15250594	15218767	SNP	A	G	Homo. Variant		Non Synonymous	1	1	60	CDS	KIF21A	c.3754A>G	T1252A	5	-	0	5	0	0
NC_006088	15523879	15491451	SNP	T	C	Homo. Variant		Non Synonymous	1	1	60	CDS	ALG10	c.1397T>C	K466R	3	0	3	0	-	0
NC_006088	15547776	15515287	SNP	G	G|A	Hetero. Ref.		Non Synonymous	0.75	1	5.31	CDS	GTSE1	c.[1330G>G]+[1330G>A]	V444I, V444V	8	6	0	-	0	0
NC_006088	15563172	15530646	SNP	T	C	Homo. Variant		Non Synonymous	0.875	1	21.02	CDS	TRMU	c.1168T>C	W390R	8	0	7	0	-	0
NC_006088	15727707	15694798	SNP	C	T	Homo. Variant		Non Synonymous	0.833	1	15.01	CDS	CELSR1	c.2938C>T	A980T	6	0	-	0	5	0
NC_006088	15823120	15789975	SNP	A	T	Homo. Variant		Non Synonymous	1	1	60	CDS	GRAMD4	c.429A>T	Q143H	3	-	0	0	3	0
NC_006088	19947216	19906800	SNP	T	G	Homo. Variant		Non Synonymous	1	1	60	CDS	MOV10L1	c.1168T>G	C390G	5	0	0	5	-	0
NC_006088	20135429	20094504	SNP	C	T	Homo. Variant		Non Synonymous	1	1	60	CDS	LOC769701	c.3883C>T	A1295T	3	0	-	0	3	0
NC_006088	20135795	20094870	SNP	C	T	Homo. Variant		Non Synonymous	1	1	60	CDS	LOC769701	c.3793C>T	V1265I	6	0	-	0	6	0
NC_006088	20137424	20096495	SNP	G	T	Homo. Variant		Non Synonymous	0.833	1	15.01	CDS	LOC769701	c.2587G>T	P863T	6	0	0	-	5	0
NC_006088	20165820	20124825	SNP	C	G|C	Hetero. Ref.		Non Synonymous	0.75	1	5.31	CDS	HDAC10	c.[45C>G]+[45C>C]	R15S, R15R	8	0	-	6	0	0
NC_006088	20696723	20654597	SNP	A	G	Homo. Variant		Non Synonymous	1	1	60	CDS	ZNF800	c.538A>G	T180A	5	-	0	5	0	0
NC_006088	22094935	22049962	SNP	C	T	Homo. Variant		Non Synonymous	0.75	1	9	CDS	LMOD2	c.966C>T	M322I	4	0	-	0	3	0
NC_006088	22346798	22301361	SNP	G	C	Homo. Variant		Non Synonymous	0.75	1	9	CDS	CADPS2	c.526G>C	G176R	4	0	3	-	0	0
NC_006088	23166746	23119700	SNP	A	T	Homo. Variant		Non Synonymous	1	1	60	CDS	C1H7orf58	c.1250A>T	F417Y	5	-	0	0	5	0
NC_006088	23183218	23136145	SNP	C	T	Homo. Variant		Non Synonymous	1	1	60	CDS	C1H7orf58	c.809C>T	R270K	8	0	-	0	8	0
NC_006088	23258328	23211097	SNP	G	T	Homo. Variant		Nonsense	0.8	1	60	CDS	ING3	c.101G>T	S34.	5	0	0	-	4	1
NC_006088	24345701	24296415	SNP	G	C	Homo. Variant		Non Synonymous	1	1	60	CDS	CTTNBP2	c.2600G>C	R867P	12	0	12	-	0	0
NC_006088	24345722	24296436	SNP	A	C	Homo. Variant		Non Synonymous	1	1	60	CDS	CTTNBP2	c.2621A>C	D874A	8	-	8	0	0	0
NC_006088	25072226	25021681	SNP	C	T	Homo. Variant		Non Synonymous	1	1	60	CDS	CAV2	c.370C>T	V124I	9	0	-	0	9	0
NC_006088	25307701	25256732	SNP	C	T	Homo. Variant		Non Synonymous	1	1	60	CDS	TFEC	c.55C>T	P19S	7	0	-	0	7	0
NC_006088	28530476	28474154	SNP	A	C	Homo. Variant		Non Synonymous	1	1	60	CDS	PNPLA8	c.612A>C	K204N	10	-	10	0	0	0
NC_006088	29470516	29412455	SNP	T	C	Homo. Variant		Non Synonymous	1	1	60	CDS	GXYLT1	c.1166T>C	H389R	4	0	4	0	-	0
NC_006088	29972704	29913733	SNP	A	T	Homo. Variant		Non Synonymous	1	1	60	CDS	ADAMTS20	c.1672A>T	L558M	3	-	0	0	3	0
NC_006088	29983976	29924993	SNP	T	C	Homo. Variant		Non Synonymous	1	1	60	CDS	ADAMTS20	c.955T>C	I319V	2	0	2	0	-	0
NC_006088	30666788	30606604	SNP	G	A	Homo. Variant		Non Synonymous	1	1	60	CDS	ANO6	c.2264G>A	R755H	7	7	0	-	0	0
NC_006088	30666866	30606682	SNP	A	G	Homo. Variant		Non Synonymous	1	1	60	CDS	ANO6	c.2342A>G	N781S	2	-	0	2	0	0
NC_006088	32138010	32075167	SNP	A	G	Homo. Variant		Non Synonymous	1	1	60	CDS	SLC16A7	c.994A>G	T332A	4	-	0	4	0	0
NC_006088	33431469	33366248	SNP	C	A	Homo. Variant		Non Synonymous	1	1	60	CDS	TMEM5	c.1132C>A	L378M	9	9	-	0	0	0
NC_006088	33821471	33755381	SNP	G	A	Homo. Variant		Non Synonymous	0.889	1	24.02	CDS	TBC1D30	c.251G>A	G84D	9	8	0	-	0	0
NC_006088	33821524	33755434	SNP	G	A	Homo. Variant		Non Synonymous	0.909	1	30.03	CDS	TBC1D30	c.304G>A	V102I	11	10	0	-	0	0
NC_006088	33908808	33842512	SNP	C	T	Homo. Variant		Non Synonymous	1	1	60	CDS	WIF1	c.1088C>T	R363H	4	0	-	0	4	0
NC_006088	33992566	33926108	SNP	G	A	Homo. Variant		Non Synonymous	1	1	60	CDS	LEMD3	c.509G>A	S170N	10	10	0	-	0	0
NC_006088	34445727	34378326	SNP	G	A	Homo. Variant		Non Synonymous	0.889	1	28.92	CDS	HELB	c.430G>A	A144T	9	8	0	-	0	0
NC_006088	34453824	34386408	SNP	C	T	Homo. Variant		Non Synonymous	0.875	1	21.02	CDS	HELB	c.2297C>T	T766M	8	0	-	0	7	0
NC_006088	34453869	34386453	SNP	G	A	Homo. Variant		Non Synonymous	1	1	60	CDS	HELB	c.2342G>A	G781E	12	12	0	-	0	0
NC_006088	34453871	34386455	SNP	C	T	Homo. Variant		Non Synonymous	1	1	60	CDS	HELB	c.2344C>T	R782W	12	0	-	0	12	0
NC_006088	34455868	34388448	SNP	C	G	Homo. Variant		Non Synonymous	1	1	60	CDS	HELB	c.2796C>G	S932R	7	0	-	7	0	0
NC_006088	35545348	35475682	SNP	C	T	Homo. Variant		Non Synonymous	1	1	60	CDS	LRRC10	c.625C>T	A209T	2	0	-	0	2	0
NC_006088	35561718	35492018	SNP	G	T	Homo. Variant		Non Synonymous	1	1	60	CDS	BEST3	c.1865G>T	P622Q	3	0	0	-	3	0
NC_006088	35561859	35492159	SNP	T	C	Homo. Variant		Non Synonymous	0.75	0.999	9	CDS	BEST3	c.1724T>C	H575R	4	0	3	0	-	0
NC_006088	35703259	35633247	SNP	C	T	Homo. Variant		Non Synonymous	0.875	1	21.02	CDS	LOC100858495	c.269C>T	G90E	8	0	-	0	7	0
NC_006088	35913287	35842828	SNP	G	C	Homo. Variant		Non Synonymous	0.833	1	15.01	CDS	PTPRB	c.1123G>C	L375V	6	0	5	-	0	0
NC_006088	35933972	35863466	SNP	G	C	Homo. Variant		Non Synonymous	0.8	1	12.01	CDS	PTPRB	c.252G>C	I84M	5	0	4	-	0	0
NC_006088	35933976	35863470	SNP	A	G	Homo. Variant		Non Synonymous	0.8	1	12.01	CDS	PTPRB	c.248A>G	I83T	5	-	0	4	0	0
NC_006088	36647867	36575977	SNP	G	A	Homo. Variant		Non Synonymous	0.875	1	21.02	CDS	TRHDE	c.29G>A	R10H	8	7	0	-	0	0
NC_006088	36647880	36575990	SNP	T	A	Homo. Variant		Nonsense	0.875	1	21.02	CDS	TRHDE	c.42T>A	Y14.	8	7	0	0	-	0
NC_006088	36647975	36576085	SNP	C	T	Homo. Variant		Non Synonymous	1	1	60	CDS	TRHDE	c.137C>T	A46V	5	0	-	0	5	0
NC_006088	37725411	37651592	SNP	G	A	Homo. Variant		Non Synonymous	1	1	60	CDS	KCNC2	c.116G>A	P39L	2	2	0	-	0	0
NC_006088	37759400	37685508	SNP	T	C	Homo. Variant		Non Synonymous	1	1	60	CDS	CAPS2	c.362T>C	K121R	4	0	4	0	-	0
NC_006088	37771610	37697685	SNP	C	T	Homo. Variant		Non Synonymous	1	1	60	CDS	CCDC107	c.724C>T	D242N	3	0	-	0	3	0
NC_006088	37786646	37712688	SNP	G	T	Homo. Variant		Non Synonymous	0.75	1	13.96	CDS	GLIPR1L2	c.712G>T	A238S	4	0	0	-	3	0
NC_006088	37799233	37725251	SNP	G	A	Homo. Variant		Non Synonymous	0.75	1	9	CDS	GLIPR1	c.73G>A	E25K	4	3	0	-	0	0
NC_006088	37802257	37728269	SNP	G	A	Homo. Variant		Non Synonymous	1	1	60	CDS	GLIPR1	c.373G>A	D125N	4	4	0	-	0	0
NC_006088	38296940	38221875	SNP	C	T	Homo. Variant		Non Synonymous	1	1	60	CDS	E2F7	c.2780C>T	R927H	5	0	-	0	5	0
NC_006088	38308563	38233472	SNP	T	C	Homo. Variant		Non Synonymous	0.857	1	60	CDS	E2F7	c.832T>C	T278A	7	0	6	0	-	1
NC_006088	38308565	38233474	SNP	C	G	Homo. Variant		Non Synonymous	0.857	1	18.01	CDS	E2F7	c.830C>G	C277S	7	0	-	6	0	0
NC_006088	38308840	38233749	SNP	C	T	Homo. Variant		Nonsense	1	1	60	CDS	E2F7	c.555C>T	W185.	3	0	-	0	3	0
NC_006088	39555365	39477961	SNP	C	T	Homo. Variant		Non Synonymous	1	1	60	CDS	PAWR	c.151C>T	A51T	2	0	-	0	2	0
NC_006088	39802112	39724256	SNP	C	G	Homo. Variant		Non Synonymous	1	1	60	CDS	LOC772154	c.2681C>G	P894R	6	0	-	6	0	0
NC_006088	39816202	39738330	SNP	G	C	Homo. Variant		Non Synonymous	1	1	60	CDS	LOC772154	c.3079G>C	V1027L	5	0	5	-	0	0
NC_006088	39829042	39751141	SNP	G	T	Homo. Variant		Non Synonymous	1	1	60	CDS	LOC772154	c.3851G>T	G1284V	8	0	0	-	8	0
NC_006088	39873914	39795932	SNP	A	G	Homo. Variant		Non Synonymous	1	1	60	CDS	PTPRQ	c.544A>G	M182V	4	-	0	4	0	0
NC_006088	42094232	42012501	SNP	A	G	Homo. Variant		Non Synonymous	1	1	60	CDS	RASSF9	c.352A>G	F118L	11	-	0	11	0	0
NC_006088	42768915	42686176	SNP	A	T	Homo. Variant		Non Synonymous	0.75	1	60	CDS	CEP290	c.7326A>T	N2442K	8	-	0	0	6	1
NC_006088	42775723	42692971	SNP	T	C	Homo. Variant		Non Synonymous	1	1	60	CDS	CEP290	c.6577T>C	M2193V	5	0	5	0	-	0
NC_006088	42816574	42733752	SNP	C	T	Homo. Variant		Non Synonymous	1	1	60	CDS	CEP290	c.59C>T	R20H	5	0	-	0	5	0
NC_006088	42837829	42754971	SNP	G	A	Homo. Variant		Non Synonymous	1	1	60	CDS	TMTC3	c.668G>A	R223Q	7	7	0	-	0	0
NC_006088	43378908	43295145	SNP	G	A	Homo. Variant		Non Synonymous	1	1	60	CDS	ATP2B1	c.1145G>A	S382F	8	8	0	-	0	0
NC_006088	43602606	43518400	SNP	T	C	Homo. Variant		Non Synonymous	1	1	60	CDS	LOC100858183	c.298T>C	I100V	3	0	3	0	-	0
NC_006088	43602770	43518564	SNP	C	T	Homo. Variant		Non Synonymous	1	1	60	CDS	LOC100858183	c.134C>T	R45H	4	0	-	0	4	0
NC_006088	44544320	44458541	SNP	A	G	Homo. Variant		Non Synonymous	1	1	60	CDS	LOC417894	c.200A>G	V67A	6	-	0	6	0	0
NC_006088	44783871	44697622	SNP	C	G	Homo. Variant		Non Synonymous	1	1	60	CDS	NUDT4 [1]	c.13C>G	Q5E	2	0	-	2	0	0
NC_006088	45020605	44933822	SNP	G	A	Homo. Variant		Non Synonymous	1	1	60	CDS	PLXNC1	c.67G>A	E23K	7	7	0	-	0	0
NC_006088	45388741	45301239	SNP	T	C	Homo. Variant		Non Synonymous	1	1	60	CDS	FGD6	c.358T>C	M120V	8	0	8	0	-	0
NC_006088	45389333	45301830	SNP	G	T	Homo. Variant		Non Synonymous	1	1	60	CDS	FGD6	c.10G>T	H4N	8	0	0	-	8	0
NC_006088	45495233	45407506	SNP	T	C	Homo. Variant		Non Synonymous	1	1	60	CDS	METAP2	c.170T>C	M57T	3	0	3	0	-	0
NC_006088	45590170	45502237	SNP	C	A	Homo. Variant		Non Synonymous	1	1	60	CDS	NTN4	c.991C>A	A331S	2	2	-	0	0	0
NC_006088	45590185	45502252	SNP	C	T	Homo. Variant		Non Synonymous	1	1	60	CDS	NTN4	c.976C>T	V326M	2	0	-	0	2	0
NC_006088	45629254	45541228	SNP	G	A	Homo. Variant		Non Synonymous	1	1	60	CDS	AMDHD1	c.146G>A	C49Y	3	3	0	-	0	0
NC_006088	45651137	45563058	SNP	T	C	Homo. Variant		Non Synonymous	1	1	60	CDS	HAL	c.106T>C	M36V	8	0	8	0	-	0
NC_006088	45751830	45663501	SNP	C	G	Homo. Variant		Non Synonymous	1	1	60	CDS	CDK17 [1]	c.1445C>G	S482T	6	0	-	6	0	0
NC_006088	45885867	45797243	SNP	G	A	Homo. Variant		Non Synonymous	1	1	60	CDS	LOC417921	c.1060G>A	A354T	9	9	0	-	0	0
NC_006088	45888863	45800237	SNP	C	T	Homo. Variant		Non Synonymous	1	1	60	CDS	LOC417921	c.1130C>T	T377M	5	0	-	0	5	0
NC_006088	45892476	45803846	SNP	A	G	Homo. Variant		Non Synonymous	1	1	60	CDS	LOC417921	c.1457A>G	Q486R	11	-	0	11	0	0
NC_006088	45893404	45804772	SNP	T	A	Homo. Variant		Non Synonymous	0.923	1	60	CDS	LOC417921	c.1700T>A	I567K	13	12	1	0	-	0
NC_006088	45900149	45811500	SNP	A	G	Homo. Variant		Non Synonymous	1	1	60	CDS	LOC417921	c.2030A>G	N677S	5	-	0	5	0	0
NC_006088	45911065	45822397	SNP	A	G	Homo. Variant		Non Synonymous	1	1	60	CDS	LOC417921	c.2957A>G	E986G	7	-	0	7	0	0
NC_006088	45916101	45827423	SNP	T	G	Homo. Variant		Non Synonymous	1	1	60	CDS	LOC417921	c.3387T>G	N1129K	2	0	0	2	-	0
NC_006088	45927760	45839062	SNP	A	G	Homo. Variant		Non Synonymous	1	1	60	CDS	LOC417921	c.5269A>G	I1757V	3	-	0	3	0	0
NC_006088	45954798	45866065	SNP	A	C	Homo. Variant		Non Synonymous	1	1	60	CDS	LOC417921	c.7589A>C	Q2530P	5	-	5	0	0	0
NC_006088	45954834	45866101	SNP	G	T	Homo. Variant		Non Synonymous	1	1	60	CDS	LOC417921	c.7625G>T	S2542I	6	0	0	-	6	0
NC_006088	45956594	45867860	SNP	T	C	Homo. Variant		Non Synonymous	1	1	60	CDS	LOC417921	c.7834T>C	F2612L	5	0	5	0	-	0
NC_006088	45959597	45870863	SNP	C	G	Homo. Variant		Non Synonymous	1	1	60	CDS	LOC417921	c.8019C>G	D2673E	5	0	-	5	0	0
NC_006088	45959674	45870940	SNP	G	A	Homo. Variant		Non Synonymous	1	1	60	CDS	LOC417921	c.8096G>A	G2699D	6	6	0	-	0	0
NC_006088	45989251	45900451	SNP	A	G	Homo. Variant		Non Synonymous	1	1	60	CDS	NEDD1	c.1489A>G	N497D	6	-	0	6	0	0
NC_006088	46618292	46528343	SNP	T	C	Homo. Variant		Non Synonymous	0.857	1	60	CDS	IKBIP [1]	c.820T>C	T274A	7	1	6	0	-	0
NC_006088	46641382	46551392	SNP	A	G	Homo. Variant	Splice in CDS	Non Synonymous	1	1	60	CDS	APAF1 [1]	c.2041A>G	I681V	4	-	0	4	0	0
NC_006088	46895108	46804630	SNP	C	A	Homo. Variant		Non Synonymous	1	1	60	CDS	ANKS1B	c.1786C>A	D596Y	8	8	-	0	0	0
NC_006088	46895120	46804642	SNP	G	T	Homo. Variant	Splice in CDS	Non Synonymous	1	1	60	CDS	ANKS1B	c.1774G>T	Q592K	9	0	0	-	9	0
NC_006088	47109871	47018987	SNP	G	C	Homo. Variant		Non Synonymous	1	1	60	CDS	UHRF1BP1L	c.2744G>C	A915G	5	0	5	-	0	0
NC_006088	47109917	47019032	SNP	A	T	Homo. Variant		Non Synonymous	1	1	60	CDS	UHRF1BP1L	c.2699A>T	L900H	7	-	0	0	7	0
NC_006088	47193071	47102017	SNP	G	A	Homo. Variant		Non Synonymous	1	1	60	CDS	SCYL2	c.2110G>A	V704M	5	5	0	-	0	0
NC_006088	47211668	47120583	SNP	C	A	Homo. Variant		Non Synonymous	1	1	60	CDS	SLC17A8	c.135C>A	H45Q	9	9	-	0	0	0
NC_006088	47647062	47555099	SNP	T	C	Homo. Variant		Non Synonymous	1	1	60	CDS	UTP20	c.6893T>C	V2298A	6	0	6	0	-	0
NC_006088	47649911	47557940	SNP	G	A	Homo. Variant		Non Synonymous	1	1	60	CDS	UTP20	c.7235G>A	G2412E	5	5	0	-	0	0
NC_006088	47694171	47602096	SNP	C	T	Homo. Variant		Non Synonymous	1	1	60	CDS	NUP205	c.1735C>T	V579I	4	0	-	0	4	0
NC_006088	47818276	47725882	SNP	G	A	Homo. Variant		Non Synonymous	1	1	60	CDS	LOC417937	c.103G>A	G35S	6	6	0	-	0	0
NC_006088	47945969	47853255	SNP	T	C	Homo. Variant		Non Synonymous	1	1	60	CDS	ERP27	c.37T>C	S13P	6	0	6	0	-	0
NC_006088	47997779	47904929	SNP	G	A	Homo. Variant		Non Synonymous	1	1	60	CDS	ART4	c.713G>A	R238H	8	8	0	-	0	0
NC_006088	48142506	48049329	SNP	C	T	Homo. Variant		Non Synonymous	1	1	60	CDS	APOLD1	c.32C>T	T11M	2	0	-	0	2	0
NC_006088	49069027	48973881	SNP	T	C	Homo. Variant		Non Synonymous	1	1	60	CDS	C1H7orf55	c.169T>C	W57R	2	0	2	0	-	0
NC_006088	50745029	50646212	SNP	G	A	Homo. Variant		Non Synonymous	1	1	60	CDS	NPTXR	c.1039G>A	A347T	4	4	0	-	0	0
NC_006088	50745322	50646504	SNP	A	T	Homo. Variant	Splice in CDS	Non Synonymous	1	1	60	CDS	NPTXR	c.1201A>T	S401C	3	-	0	0	3	0
NC_006088	50746410	50647589	SNP	C	T	Homo. Variant		Nonsense	1	1	60	CDS	NPTXR	c.1645C>T	R549.	2	0	-	0	2	0
NC_006088	50893903	50794692	Indel	G	-	Homo. Variant		Frameshift	1	1	60	CDS	CSNK1E	c.202G>-	V67fs	3	0	0	-	0	3
NC_006088	51089791	50990105	SNP	A	G	Homo. Variant		Non Synonymous	1	1	60	CDS	GCAT	c.175A>G	W59R	3	-	0	3	0	0
NC_006088	51386912	51286453	SNP	G	A	Homo. Variant		Non Synonymous	1	1	60	CDS	C1QTNF6	c.749G>A	S250N	5	5	0	-	0	0
NC_006088	52213962	52111496	SNP	T	G	Homo. Variant		Non Synonymous	1	1	60	CDS	ISX	c.120T>G	K40N	3	0	0	3	-	0
NC_006088	53307358	53202881	SNP	C	T	Homo. Variant		Non Synonymous	0.8	1	12.01	CDS	FBXO7	c.257C>T	S86N	5	0	-	0	4	0
NC_006088	53331528	53227012	SNP	G	C	Homo. Variant		Non Synonymous	0.889	1	24.02	CDS	LOC427911	c.1236G>C	L412F	9	0	8	-	0	0
NC_006088	53332713	53228191	SNP	G	A	Homo. Variant		Non Synonymous	1	1	60	CDS	LOC427911	c.1367G>A	G456D	6	6	0	-	0	0
NC_006088	53349269	53244715	SNP	C	T	Homo. Variant		Non Synonymous	1	1	60	CDS	BPIL2	c.1070C>T	A357V	5	0	-	0	5	0
NC_006088	53354653	53250088	SNP	G	A	Homo. Variant		Non Synonymous	1	1	60	CDS	BPIL2	c.1624G>A	A542T	2	2	0	-	0	0
NC_006088	53386968	53282325	SNP	A	T	Homo. Variant		Non Synonymous	1	1	60	CDS	ASCL4	c.439A>T	S147T	5	-	0	0	5	0
NC_006088	53386969	53282326	SNP	A	T	Homo. Variant		Non Synonymous	1	1	60	CDS	ASCL4	c.438A>T	D146E	5	-	0	0	5	0
NC_006088	53868950	53763232	SNP	G	T	Homo. Variant		Non Synonymous	1	1	60	CDS	RFX4	c.121G>T	H41N	4	0	0	-	4	0
NC_006088	53869057	53763337	SNP	G	A	Homo. Variant		Non Synonymous	1	1	60	CDS	RFX4	c.16G>A	R6C	6	6	0	-	0	0
NC_006088	54963275	54855450	SNP	G	C	Homo. Variant		Non Synonymous	0.8	1	15.97	CDS	TDG	c.1171G>C	Q391E	5	0	4	-	0	0
NC_006088	55044743	54936701	SNP	G	T	Homo. Variant	Splice in CDS	Non Synonymous	0.8	1	0.53	CDS	STAB2	c.6155G>T	A2052D	10	0	0	-	8	0
NC_006088	55056461	54948398	SNP	G	A	Homo. Variant		Non Synonymous	1	1	60	CDS	STAB2	c.4697G>A	A1566V	4	4	0	-	0	0
NC_006088	55058673	54950608	SNP	C	G	Homo. Variant		Non Synonymous	0.75	1	9	CDS	STAB2	c.4514C>G	S1505T	4	0	-	3	0	0
NC_006088	55065772	54957697	SNP	T	C	Homo. Variant		Non Synonymous	0.875	1	21.02	CDS	STAB2	c.3898T>C	T1300A	8	0	7	0	-	0
NC_006088	55079766	54971672	SNP	T	T|C	Hetero. Ref.		Non Synonymous	0.75	1	5.31	CDS	STAB2	c.[2349T>T]+[2349T>C]	I783I, I783M	8	0	6	0	-	0
NC_006088	55103410	54995259	SNP	T	G	Homo. Variant	Splice in CDS	Non Synonymous	1	1	60	CDS	STAB2	c.566T>G	E189A	4	0	0	4	-	0
NC_006088	55370486	55261804	SNP	G	C	Homo. Variant		Non Synonymous	0.778	1	4.32	CDS	PAH	c.992G>C	G331A	9	0	7	-	0	0
NC_006088	55632642	55523484	Indel	T	-	Homo. Variant		Frameshift	0.8	1	12.01	CDS	C1H12orf48	c.1753T>-	.584fs	5	0	0	0	-	4
NC_006088	56621947	56510677	SNP	G	A	Homo. Variant		Non Synonymous	1	1	60	CDS	SVOPL	c.61G>A	A21T	5	5	0	-	0	0
NC_006088	57131398	57019001	SNP	G	T	Homo. Variant		Non Synonymous	1	1	60	CDS	DENND2A	c.375G>T	S125R	5	0	0	-	5	0
NC_006088	57225086	57112490	SNP	C	G	Homo. Variant		Non Synonymous	1	1	60	CDS	BRAF	c.395C>G	C132S	8	0	-	8	0	0
NC_006088	59257832	59141441	SNP	G	A	Homo. Variant		Non Synonymous	0.875	1	21.02	CDS	FGD4	c.341G>A	S114F	8	7	0	-	0	0
NC_006088	59574085	59456944	SNP	G	A	Homo. Variant		Non Synonymous	1	1	60	CDS	C1H12orf35	c.338G>A	A113V	9	9	0	-	0	0
NC_006088	60124482	60006154	SNP	G	A	Homo. Variant		Non Synonymous	1	1	60	CDS	LOC100858559	c.457G>A	V153I	5	5	0	-	0	0
NC_006088	60124493	60006165	SNP	C	A	Homo. Variant		Non Synonymous	1	1	60	CDS	LOC100858559	c.468C>A	S156R	3	3	-	0	0	0
NC_006088	60124504	60006176	SNP	T	G	Homo. Variant		Non Synonymous	1	1	60	CDS	LOC100858559	c.479T>G	I160S	2	0	0	2	-	0
NC_006088	60445772	60326714	SNP	A	T	Homo. Variant		Non Synonymous	1	1	60	CDS	SLC6A13	c.107A>T	V36E	6	-	0	0	6	0
NC_006088	60694375	60574769	SNP	G	A	Homo. Variant		Non Synonymous	1	1	60	CDS	WNK1	c.580G>A	A194T	2	2	0	-	0	0
NC_006088	62309021	62186078	SNP	C	T	Homo. Variant		Non Synonymous	1	1	60	CDS	PEX26	c.278C>T	T93M	5	0	-	0	5	0
NC_006088	62413773	62290536	SNP	C	G	Homo. Variant		Non Synonymous	0.75	1	11.31	CDS	LOC425137	c.173C>G	G58A	8	0	-	6	0	0
NC_006088	63494670	63369402	SNP	C	T	Homo. Variant		Non Synonymous	1	1	60	CDS	SLC15A5	c.1573C>T	A525T	2	0	-	0	2	0
NC_006088	65164505	65036289	SNP	T	C	Homo. Variant		Non Synonymous	1	1	60	CDS	PDE3A	c.8T>C	L3P	2	0	2	0	-	0
NC_006088	67409297	67276565	SNP	A	G	Homo. Variant		No Start	1	1	60	CDS	LOC418204	c.1A>G	M1V	8	-	0	8	0	0
NC_006088	67452918	67320079	SNP	C	C|A	Hetero. Ref.		Non Synonymous	0.769	1	13.93	CDS	CASC1	c.[949C>C]+[949C>A]	V317V, V317F	13	10	-	0	0	0
NC_006088	67914507	67780579	SNP	C	A	Homo. Variant		Non Synonymous	1	1	60	CDS	SSPN	c.500C>A	S167Y	4	4	-	0	0	0
NC_006088	70720882	70580932	SNP	A	T	Homo. Variant		Non Synonymous	1	1	60	CDS	RIBC2	c.717A>T	E239D	5	-	0	0	5	0
NC_006088	71668438	71526542	SNP	C	T	Homo. Variant		Non Synonymous	1	1	60	CDS	TTC38	c.971C>T	T324M	2	0	-	0	2	0
NC_006088	71690144	71548203	SNP	T	C	Homo. Variant		Non Synonymous	0.8	1	12.01	CDS	ZC3HAV1	c.1924T>C	I642V	5	0	4	0	-	0
NC_006088	72261988	72118804	SNP	G	A	Homo. Variant		Non Synonymous	1	1	60	CDS	LOC100857785	c.209G>A	R70H	3	3	0	-	0	0
NC_006088	74726659	74578645	SNP	C	T	Homo. Variant		Non Synonymous	1	1	60	CDS	ARHGEF19	c.1825C>T	G609R	5	0	-	0	5	0
NC_006088	75701436	75551320	SNP	A	G	Homo. Variant		Non Synonymous	1	1	60	CDS	A2ML1	c.2693A>G	K898R	4	-	0	4	0	0
NC_006088	75801918	75651572	SNP	T	C	Homo. Variant		Non Synonymous	1	1	60	CDS	PHC1	c.763T>C	S255P	5	0	5	0	-	0
NC_006088	75940470	75789837	Indel	-	T	Homo. Variant		Frameshift	1	1	60	CDS	A2M	c.2223->T	G741fs	4	0	0	0	4	0
NC_006088	76297772	76146491	SNP	T	A	Homo. Variant		Non Synonymous	1	1	60	CDS	LOC100857719	c.53T>A	L18Q	2	2	0	0	-	0
NC_006088	76576608	76424729	Indel	G	-	Homo. Variant		Frameshift	1	1	60	CDS	NCAPD2	c.4024G>-	D1341fs	5	0	0	-	0	5
NC_006088	76576609	76424730	Indel	A	-	Homo. Variant		Frameshift	1	1	60	CDS	NCAPD2	c.4024A>-	D1341fs	5	-	0	0	0	5
NC_006088	76576610	76424731	Indel	T	-	Homo. Variant		Frameshift	1	1	60	CDS	NCAPD2	c.4024T>-	D1341fs	5	0	0	0	-	5
NC_006088	76615680	76463715	Indel	-	C	Homo. Variant		Frameshift	1	1	60	CDS	NOP2	c.1816->C	L606fs	2	0	2	0	0	0
NC_006088	76952139	76799362	SNP	A	G	Homo. Variant		Non Synonymous	1	1	60	CDS	ATN1	c.875A>G	N292S	4	-	0	4	0	0
NC_006088	77053307	76900313	SNP	A	G	Homo. Variant		Non Synonymous	1	1	60	CDS	CLSTN3	c.3479A>G	D1160G	6	-	0	6	0	0
NC_006088	77061434	76908422	SNP	C	T	Homo. Variant		Non Synonymous	1	1	60	CDS	LOC418298	c.110C>T	R37H	11	0	-	0	11	0
NC_006088	77225578	77072223	SNP	C	A	Homo. Variant		Non Synonymous	1	1	60	CDS	FAM131B	c.934C>A	L312I	6	6	-	0	0	0
NC_006088	77423256	77269460	SNP	T	G	Homo. Variant		Non Synonymous	1	1	60	CDS	LOC100858132	c.503T>G	Y168S	15	0	0	15	-	0
NC_006088	77423296	77269500	SNP	T	C	Homo. Variant		Non Synonymous	1	1	60	CDS	LOC100858132	c.463T>C	S155G	5	0	5	0	-	0
NC_006088	77782743	77628211	SNP	T	G	Homo. Variant		Non Synonymous	1	1	60	CDS	PRSS3	c.307T>G	S103A	2	0	0	2	-	0
NC_006088	77784407	77629868	SNP	G	A	Homo. Variant		Non Synonymous	1	1	60	CDS	PRSS3	c.632G>A	R211Q	2	2	0	-	0	0
NC_006088	77802016	77647362	SNP	T	G	Homo. Variant		Non Synonymous	1	1	60	CDS	LOC768817	c.307T>G	S103A	3	0	0	3	-	0
NC_006088	78059432	77904151	Indel	T	-	Homo. Variant		Frameshift	1	1	60	CDS	C1H12orf59	c.508T>-	L169fs	7	0	0	0	-	7
NC_006088	78630051	78473346	SNP	G	A	Homo. Variant		Non Synonymous	1	1	60	CDS	SPAG17	c.1180G>A	V394I	2	2	0	-	0	0
NC_006088	78934397	78776963	SNP	G	A	Homo. Variant		Non Synonymous	1	1	60	CDS	SPICE1	c.1823G>A	R608Q	9	9	0	-	0	0
NC_006088	78937255	78779820	SNP	C	T	Homo. Variant		Non Synonymous	1	1	60	CDS	SPICE1	c.2284C>T	P762S	6	0	-	0	6	0
NC_006088	78981125	78823577	Indel	T	-	Homo. Variant		Frameshift	0.75	1	9	CDS	CTC1	c.2023T>-	N674fs	4	0	0	0	-	3
NC_006088	78987454	78829889	SNP	G	A	Homo. Variant		Non Synonymous	0.75	1	9	CDS	CTC1	c.548G>A	A183V	4	3	0	-	0	0
NC_006088	80168789	80008598	SNP	G	A	Homo. Variant		Non Synonymous	0.833	1	15.01	CDS	LOC418339	c.1414G>A	V472I	6	5	0	-	0	0
NC_006088	82844379	82678261	SNP	A	G	Homo. Variant		Non Synonymous	1	1	60	CDS	BOC	c.3235A>G	S1079P	2	-	0	2	0	0
NC_006088	82862501	82696338	SNP	A	G	Homo. Variant		Non Synonymous	0.875	1	21.02	CDS	BOC	c.142A>G	S48P	8	-	0	7	0	0
NC_006088	82953828	82787445	SNP	T	C	Homo. Variant		Non Synonymous	1	1	60	CDS	LOC418362	c.857T>C	H286R	4	0	4	0	-	0
NC_006088	82981911	82815474	SNP	G	C	Homo. Variant		Non Synonymous	1	1	60	CDS	CD200R1	c.278G>C	W93S	3	0	3	-	0	0
NC_006088	82981917	82815480	SNP	A	G	Homo. Variant		Non Synonymous	1	1	60	CDS	CD200R1	c.284A>G	E95G	2	-	0	2	0	0
NC_006088	82982729	82816290	SNP	T	C	Homo. Variant		Non Synonymous	1	1	60	CDS	CD200R1	c.487T>C	S163P	5	0	5	0	-	0
NC_006088	83022708	82856208	SNP	G	T	Homo. Variant		Non Synonymous	1	1	60	CDS	CD200R1	c.197G>T	R66L	11	0	0	-	11	0
NC_006088	83197391	83030539	SNP	G	A	Homo. Variant		Non Synonymous	1	1	60	CDS	F5	c.2965G>A	E989K	8	8	0	-	0	0
NC_006088	83197422	83030570	SNP	C	T	Homo. Variant		Non Synonymous	1	1	60	CDS	F5	c.2996C>T	A999V	4	0	-	0	4	0
NC_006088	83207113	83040245	SNP	T	C	Homo. Variant		Non Synonymous	0.75	1	28.44	CDS	F5	c.4865T>C	M1622T	4	0	3	0	-	0
NC_006088	83208424	83041555	SNP	C	T	Homo. Variant		Non Synonymous	0.8	1	12.01	CDS	F5	c.5237C>T	P1746L	5	0	-	0	4	0
NC_006088	83711540	83543521	SNP	T	C	Homo. Variant		Non Synonymous	1	1	60	CDS	TTF2	c.641T>C	L214P	6	0	6	0	-	0
NC_006088	84931021	84760499	SNP	T	C	Homo. Variant		Non Synonymous	1	1	60	CDS	CEP97	c.1468T>C	S490P	7	0	7	0	-	0
NC_006088	86710160	86536203	SNP	A	G	Homo. Variant		Non Synonymous	1	1	60	CDS	LOC100858170	c.368A>G	Q123R	3	-	0	3	0	0
NC_006088	87135496	86960620	SNP	T	A	Homo. Variant		Non Synonymous	1	1	60	CDS	KIAA1524	c.1420T>A	T474S	5	5	0	0	-	0
NC_006088	88177382	88000409	SNP	A	T	Homo. Variant		Non Synonymous	0.889	1	25.99	CDS	TMPRSS7	c.1195A>T	T399S	9	-	0	0	8	0
NC_006088	88195530	88018519	SNP	T	C	Homo. Variant		Non Synonymous	0.833	1	15.01	CDS	LOC418421	c.275T>C	I92T	6	0	5	0	-	0
NC_006088	88203689	88026666	SNP	T	G	Homo. Variant		Non Synonymous	1	1	60	CDS	LOC418421	c.800T>G	I267S	6	0	0	6	-	0
NC_006088	88206694	88029669	SNP	A	G	Homo. Variant		Non Synonymous	0.8	1	12.01	CDS	LOC418421	c.1087A>G	I363V	5	-	0	4	0	0
NC_006088	88226936	88049869	SNP	C	T	Homo. Variant		Non Synonymous	0.9	1	27.02	CDS	LOC418423	c.229C>T	V77I	10	0	-	0	9	0
NC_006088	88253275	88076142	SNP	C	A	Homo. Variant		Non Synonymous	0.889	1	25.99	CDS	LOC770026	c.404C>A	P135H	9	8	-	0	0	0
NC_006088	88253545	88076412	SNP	C	G	Homo. Variant		Non Synonymous	1	1	60	CDS	LOC770026	c.674C>G	T225R	6	0	-	6	0	0
NC_006088	88334541	88157238	SNP	C	T	Homo. Variant		Non Synonymous	1	1	60	CDS	CGGBP1	c.428C>T	R143Q	10	0	-	0	10	0
NC_006088	88334562	88157259	SNP	G	A	Homo. Variant		Non Synonymous	1	1	60	CDS	CGGBP1	c.407G>A	T136M	9	9	0	-	0	0
NC_006088	88370176	88192808	SNP	T	C	Homo. Variant		Non Synonymous	1	1	60	CDS	ZNF654	c.2087T>C	V696A	10	0	10	0	-	0
NC_006088	89252336	89073314	SNP	C	T	Homo. Variant		Non Synonymous	1	1	60	CDS	PROS1	c.122C>T	R41H	7	0	-	0	7	0
NC_006088	89297660	89118546	SNP	T	C	Homo. Variant		Non Synonymous	1	1	60	CDS	ARL13B	c.817T>C	W273R	4	0	4	0	-	0
NC_006088	90990074	90807450	SNP	G	T	Homo. Variant		Nonsense	1	1	60	CDS	DCAF6	c.1881G>T	Y627.	9	0	0	-	9	0
NC_006088	91097686	90914797	SNP	G	A	Homo. Variant		Non Synonymous	0.833	1	15.01	CDS	RCSD1	c.820G>A	R274C	6	5	0	-	0	0
NC_006088	91104073	90921166	SNP	T	C	Homo. Variant		Non Synonymous	0.8	1	12.01	CDS	RCSD1	c.26T>C	N9S	5	0	4	0	-	0
NC_006088	91346609	91163153	SNP	C	T	Homo. Variant		Non Synonymous	1	1	60	CDS	DUSP27	c.1310C>T	R437Q	3	0	-	0	3	0
NC_006088	91346987	91163531	SNP	T	C	Homo. Variant		Non Synonymous	1	1	60	CDS	DUSP27	c.932T>C	E311G	4	0	4	0	-	0
NC_006088	91347005	91163549	SNP	G	A	Homo. Variant		Non Synonymous	1	1	60	CDS	DUSP27	c.914G>A	T305I	3	3	0	-	0	0
NC_006088	91347066	91163610	SNP	C	T	Homo. Variant		Non Synonymous	0.8	1	12.01	CDS	DUSP27	c.853C>T	V285M	5	0	-	0	4	0
NC_006088	91347067	91163611	SNP	C	G	Homo. Variant		Non Synonymous	0.8	1	13.99	CDS	DUSP27	c.852C>G	E284D	5	0	-	4	0	0
NC_006088	91432796	91249156	SNP	C	G	Homo. Variant		Non Synonymous	1	1	60	CDS	ZFP92	c.905C>G	G302A	3	0	-	3	0	0
NC_006088	91758238	91573812	Indel	-	A	Homo. Variant		Frameshift	1	1	60	CDS	IGSF3	c.1147->A	E383fs	4	4	0	0	0	0
NC_006088	91821452	91636848	SNP	C	T	Homo. Variant		Non Synonymous	0.8	1	12.01	CDS	CD80	c.539C>T	P180L	5	0	-	0	4	0
NC_006088	91952248	91767267	SNP	T	C	Homo. Variant		Non Synonymous	1	1	60	CDS	ACP6	c.254T>C	H85R	3	0	3	0	-	0
NC_006088	91968357	91783325	SNP	T	C	Homo. Variant		Non Synonymous	1	1	60	CDS	GJA5	c.1030T>C	S344G	3	0	3	0	-	0
NC_006088	94642672	94452752	SNP	G	A	Homo. Variant		Non Synonymous	1	1	60	CDS	GBE1	c.190G>A	G64S	2	2	0	-	0	0
NC_006088	97568860	97373790	SNP	A	G	Homo. Variant		Non Synonymous	1	1	60	CDS	LOC418468	c.217A>G	I73V	4	-	0	4	0	0
NC_006088	97609406	97414247	SNP	G	A	Homo. Variant		Non Synonymous	1	1	60	CDS	HSPA13	c.986G>A	P329L	4	4	0	-	0	0
NC_006088	98905564	98707893	Indel	-	A	Homo. Variant		Frameshift	1	1	60	CDS	C1H21orf91	c.370->A	Q124fs	3	3	0	0	0	0
NC_006088	102033735	101827959	SNP	A	G	Homo. Variant		Non Synonymous	1	1	60	CDS	MRPL39	c.995A>G	V332A	7	-	0	7	0	0
NC_006088	102284530	102078241	SNP	G	A	Homo. Variant		Non Synonymous	1	1	60	CDS	APP	c.209G>A	S70L	9	9	0	-	0	0
NC_006088	102623018	102416085	SNP	T	C	Homo. Variant		Non Synonymous	1	1	60	CDS	ADAMTS5	c.811T>C	I271V	3	0	3	0	-	0
NC_006088	103504624	103296273	SNP	T	C	Homo. Variant		Non Synonymous	1	1	60	CDS	LTN1	c.3218T>C	N1073S	10	0	10	0	-	0
NC_006088	103523707	103315314	SNP	C	T	Homo. Variant		Non Synonymous	1	1	60	CDS	RWDD2B	c.145C>T	V49M	4	0	-	0	4	0
NC_006088	103617643	103409056	SNP	A	G	Homo. Variant		Non Synonymous	1	1	60	CDS	LOC100857340	c.169A>G	C57R	6	-	0	6	0	0
NC_006088	103933612	103724426	SNP	T	C	Homo. Variant		Non Synonymous	1	1	60	CDS	CLDN17	c.652T>C	M218V	7	0	7	0	-	0
NC_006088	104420875	104210587	SNP	C	G	Homo. Variant		Non Synonymous	1	1	60	CDS	MIS18A	c.147C>G	E49D	4	0	-	4	0	0
NC_006088	104442149	104231808	SNP	T	C	Homo. Variant		Non Synonymous	1	1	60	CDS	LOC100857673	c.6326T>C	N2109S	2	0	2	0	-	0
NC_006088	104454095	104243719	SNP	C	T	Homo. Variant		Non Synonymous	1	1	60	CDS	LOC100857673	c.4694C>T	S1565N	3	0	-	0	3	0
NC_006088	104462504	104252095	SNP	C	T	Homo. Variant		Non Synonymous	1	1	60	CDS	LOC100857673	c.2449C>T	V817I	5	0	-	0	5	0
NC_006088	104462912	104252503	SNP	T	C	Homo. Variant		Non Synonymous	1	1	60	CDS	LOC100857673	c.2287T>C	I763V	8	0	8	0	-	0
NC_006088	104472678	104262241	SNP	G	A	Homo. Variant		Non Synonymous	1	1	60	CDS	LOC100857673	c.1622G>A	T541M	2	2	0	-	0	0
NC_006088	104604428	104393800	SNP	G	C	Homo. Variant		Non Synonymous	1	1	60	CDS	C1H21orf63	c.846G>C	K282N	2	0	2	-	0	0
NC_006088	104626453	104415770	SNP	C	T	Homo. Variant		Non Synonymous	0.833	1	15.01	CDS	SYNJ1	c.4417C>T	A1473T	6	0	-	0	5	0
NC_006088	104863443	104652307	SNP	G	A	Homo. Variant		Non Synonymous	1	1	60	CDS	IFNAR1	c.10G>A	A4T	3	3	0	-	0	0
NC_006088	104936037	104724760	SNP	A	C	Homo. Variant		Non Synonymous	1	1	60	CDS	LOC427977	c.1712A>C	N571T	6	-	6	0	0	0
NC_006088	104936044	104724767	SNP	A	G	Homo. Variant		Non Synonymous	1	1	60	CDS	LOC427977	c.1719A>G	I573M	6	-	0	6	0	0
NC_006088	104950559	104739254	SNP	A	T	Homo. Variant		Non Synonymous	1	1	60	CDS	GART	c.2588A>T	L863Q	4	-	0	0	4	0
NC_006088	106155221	105941417	SNP	T	C	Homo. Variant	Splice in CDS	Non Synonymous	0.9	1	27.02	CDS	SETD4	c.1186T>C	I396V	10	0	9	0	-	0
NC_006088	106156441	105942634	SNP	G	A	Homo. Variant		Non Synonymous	0.875	1	60	CDS	SETD4	c.1064G>A	T355I	8	7	0	-	0	1
NC_006088	106158587	105944780	SNP	C	T	Homo. Variant		Non Synonymous	1	1	60	CDS	SETD4	c.862C>T	V288I	5	0	-	0	5	0
NC_006088	106214514	106000583	SNP	A	G	Homo. Variant		Non Synonymous	1	1	60	CDS	LOC100858524	c.5791A>G	I1931V	7	-	0	7	0	0
NC_006088	106247126	106033124	SNP	G	C	Homo. Variant		Non Synonymous	1	1	60	CDS	DOPEY2	c.1821G>C	Q607H	8	0	8	-	0	0
NC_006088	106277234	106063173	SNP	A	G	Homo. Variant		No Stop	0.875	1	24.95	CDS	LOC100858595	c.137A>G	.46W	8	-	0	7	0	0
NC_006088	107393138	107176910	SNP	T	A	Homo. Variant		Non Synonymous	1	1	60	CDS	ETS2	c.592T>A	S198T	9	9	0	0	-	0
NC_006088	107594198	107377588	SNP	C	G	Homo. Variant		Non Synonymous	0.923	1	47.09	CDS	LCA5L	c.1331C>G	G444A	13	0	-	12	0	0
NC_006088	107795337	107578343	SNP	A	G	Homo. Variant		Non Synonymous	1	1	60	CDS	LOC100859004	c.109A>G	W37R	2	-	0	2	0	0
NC_006088	108498800	108280433	SNP	C	T	Homo. Variant		Non Synonymous	0.833	1	16	CDS	MX1	c.61C>T	R21W	6	0	-	0	5	0
NC_006088	108512224	108293825	SNP	C	T	Homo. Variant	Splice in CDS	Non Synonymous	1	1	60	CDS	MX1	c.1643C>T	A548V	6	0	-	0	6	0
NC_006088	108536354	108317897	SNP	A	C	Homo. Variant		Non Synonymous	1	1	60	CDS	LOC770591	c.113A>C	E38A	2	-	2	0	0	0
NC_006088	108536500	108318043	SNP	T	A	Homo. Variant		Non Synonymous	1	1	60	CDS	LOC770591	c.259T>A	C87S	4	4	0	0	-	0
NC_006088	108625405	108406755	SNP	T	T|C	Hetero. Ref.		Non Synonymous	0.769	1	10.37	CDS	LOC770616	c.[37T>T]+[37T>C]	M13M, M13V	13	0	10	0	-	0
NC_006088	108699082	108480291	SNP	C	T	Homo. Variant		Non Synonymous	1	1	60	CDS	C2CD2	c.772C>T	A258T	5	0	-	0	5	0
NC_006088	108780109	108561159	SNP	A	G	Homo. Variant		Non Synonymous	1	1	60	CDS	UMODL1	c.1621A>G	I541V	7	-	0	7	0	0
NC_006088	108983507	108764081	SNP	C	T	Homo. Variant		Non Synonymous	0.909	1	30.03	CDS	UBASH3A	c.1144C>T	L382F	11	0	-	0	10	0
NC_006088	109022879	108803367	SNP	A	G	Homo. Variant		Non Synonymous	1	1	60	CDS	SLC37A1	c.194A>G	K65R	7	-	0	7	0	0
NC_006088	109148849	108929057	SNP	C	T	Homo. Variant		Non Synonymous	1	1	60	CDS	NDUFV3 [1]	c.974C>T	A325V	4	0	-	0	4	0
NC_006088	109220076	109000133	SNP	C	T	Homo. Variant		Non Synonymous	1	1	60	CDS	LOC418543	c.268C>T	G90R	4	0	-	0	4	0
NC_006088	109256932	109036880	SNP	G	T	Homo. Variant		Non Synonymous	1	1	60	CDS	CBS	c.1492G>T	Q498K	10	0	0	-	10	0
NC_006088	110564839	110341957	SNP	C	T	Homo. Variant		Non Synonymous	1	1	60	CDS	LOC100859358	c.283C>T	P95S	3	0	-	0	3	0
NC_006088	111560033	111335180	SNP	C	T	Homo. Variant		Non Synonymous	1	1	60	CDS	NYX	c.1189C>T	E397K	6	0	-	0	6	0
NC_006088	111791497	111566052	SNP	T	C	Homo. Variant		Non Synonymous	0.75	1	11.98	CDS	LOC100857195	c.163T>C	R55G	4	0	3	0	-	0
NC_006088	111809273	111583789	SNP	A	G|A	Hetero. Ref.		Non Synonymous	0.778	1	2.4	CDS	MED14	c.[1435A>G]+[1435A>A]	I479I, I479V	9	-	0	7	0	0
NC_006088	111841168	111615612	SNP	A	G	Homo. Variant		Non Synonymous	0.875	1	21.02	CDS	ATP6AP2	c.353A>G	I118T	8	-	0	7	0	0
NC_006088	111842160	111616595	SNP	T	C	Homo. Variant		Non Synonymous	1	1	60	CDS	ATP6AP2	c.224T>C	K75R	8	0	8	0	-	0
NC_006088	112491738	112264749	SNP	A	G	Homo. Variant		Non Synonymous	1	1	60	CDS	OTC	c.5A>G	L2P	12	-	0	12	0	0
NC_006088	112529054	112301977	SNP	G	A	Homo. Variant		Non Synonymous	1	1	60	CDS	RPGR	c.1576G>A	V526I	5	5	0	-	0	0
NC_006088	112530378	112303301	SNP	G	A	Homo. Variant		Non Synonymous	1	1	60	CDS	RPGR	c.1879G>A	E627K	5	5	0	-	0	0
NC_006088	112530624	112303547	SNP	A	C	Homo. Variant		Non Synonymous	1	1	60	CDS	RPGR	c.2125A>C	I709L	8	-	8	0	0	0
NC_006088	112530858	112303781	SNP	A	G	Homo. Variant		Non Synonymous	1	1	60	CDS	RPGR	c.2359A>G	I787V	13	-	0	13	0	0
NC_006088	112530915	112303838	SNP	G	A	Homo. Variant		Non Synonymous	1	1	60	CDS	RPGR	c.2416G>A	D806N	8	8	0	-	0	0
NC_006088	112531027	112303950	SNP	G	A	Homo. Variant		Non Synonymous	1	1	60	CDS	RPGR	c.2528G>A	G843E	10	10	0	-	0	0
NC_006088	112531290	112304213	SNP	G	A	Homo. Variant		Non Synonymous	1	1	60	CDS	RPGR	c.2791G>A	V931M	6	6	0	-	0	0
NC_006088	112532055	112304978	SNP	A	G	Homo. Variant		Non Synonymous	1	1	60	CDS	RPGR	c.3439A>G	K1147E	2	-	0	2	0	0
NC_006088	112532368	112305291	SNP	C	T	Homo. Variant		Non Synonymous	1	1	60	CDS	RPGR	c.3580C>T	R1194W	3	0	-	0	3	0
NC_006088	112633609	112406347	SNP	T	C	Homo. Variant		Non Synonymous	1	1	60	CDS	LOC427990	c.866T>C	D289G	6	0	6	0	-	0
NC_006088	113193167	112964666	SNP	A	G	Homo. Variant		Non Synonymous	1	1	60	CDS	C1HXorf30	c.2422A>G	T808A	4	-	0	4	0	0
NC_006088	118891482	118651854	SNP	T	C	Homo. Variant		Non Synonymous	1	1	60	CDS	CNKSR2 [1]	c.2374T>C	S792G	2	0	2	0	-	0
NC_006088	119574539	119333551	SNP	C	G	Homo. Variant		Non Synonymous	1	1	60	CDS	C1HXorf23	c.800C>G	T267S	3	0	-	3	0	0
NC_006088	120133973	119891794	SNP	C	G	Homo. Variant		Non Synonymous	0.833	1	15.01	CDS	PPEF1	c.277C>G	D93H	6	0	-	5	0	0
NC_006088	120156411	119914175	SNP	G	T|G	Hetero. Ref.		Non Synonymous	0.75	1	5.31	CDS	RS1	c.[20G>T]+[20G>G]	R7R, R7I	8	0	0	-	6	0
NC_006088	120387466	120144795	SNP	T	C	Homo. Variant		Non Synonymous	1	1	60	CDS	SCML2	c.1750T>C	C584R	4	0	4	0	-	0
NC_006088	120549463	120306408	SNP	C	T	Homo. Variant		Non Synonymous	1	1	60	CDS	BEND2	c.1772C>T	R591K	4	0	-	0	4	0
NC_006088	120549506	120306451	SNP	C	G	Homo. Variant		Non Synonymous	1	1	60	CDS	BEND2	c.1729C>G	D577H	5	0	-	5	0	0
NC_006088	120607752	120364574	SNP	T	C	Homo. Variant		Non Synonymous	1	1	60	CDS	NHS	c.3949T>C	S1317G	4	0	4	0	-	0
NC_006088	120986432	120742417	SNP	T	C	Homo. Variant		Non Synonymous	1	1	60	CDS	REPS2	c.421T>C	T141A	7	0	7	0	-	0
NC_006088	121973167	121727165	SNP	A	G	Homo. Variant		Non Synonymous	0.889	1	60	CDS	FANCB	c.935A>G	Q312R	9	-	0	8	0	1
NC_006088	121982047	121736030	SNP	T	C	Homo. Variant		Non Synonymous	1	1	60	CDS	FANCB	c.1702T>C	S568P	9	0	9	0	-	0
NC_006088	121983191	121737171	SNP	G	A	Homo. Variant		Non Synonymous	1	1	60	CDS	FANCB	c.1988G>A	R663K	12	12	0	-	0	0
NC_006088	121983208	121737188	SNP	C	A	Homo. Variant		Non Synonymous	1	1	60	CDS	FANCB	c.2005C>A	L669M	12	12	-	0	0	0
NC_006088	121985823	121739796	SNP	A	G	Homo. Variant		Non Synonymous	1	1	60	CDS	FANCB	c.2405A>G	N802S	2	-	0	2	0	0
NC_006088	121985826	121739799	SNP	A	G	Homo. Variant		Non Synonymous	1	1	60	CDS	FANCB	c.2408A>G	D803G	2	-	0	2	0	0
NC_006088	122641051	122393860	SNP	T	C	Homo. Variant		Non Synonymous	1	1	60	CDS	OFD1	c.2842T>C	I948V	7	0	7	0	-	0
NC_006088	122641114	122393923	SNP	T	C	Homo. Variant		Non Synonymous	1	1	60	CDS	OFD1	c.2779T>C	N927D	8	0	8	0	-	0
NC_006088	122654734	122407507	SNP	T	G	Homo. Variant		Non Synonymous	1	1	60	CDS	OFD1	c.2131T>G	T711P	8	0	0	8	-	0
NC_006088	122654752	122407525	SNP	C	T	Homo. Variant		Non Synonymous	1	1	60	CDS	OFD1	c.2113C>T	V705I	6	0	-	0	6	0
NC_006088	122654764	122407537	SNP	T	C	Homo. Variant		Non Synonymous	1	1	60	CDS	OFD1	c.2101T>C	S701G	8	0	8	0	-	0
NC_006088	122716620	122469107	SNP	C	T	Homo. Variant		Non Synonymous	1	1	60	CDS	EGFL6	c.1519C>T	A507T	6	0	-	0	6	0
NC_006088	123338628	123089721	SNP	G	A	Homo. Variant		Non Synonymous	1	1	60	CDS	FRMPD4	c.89G>A	A30V	3	3	0	-	0	0
NC_006088	124293777	124042758	SNP	A	C	Homo. Variant		Non Synonymous	1	1	60	CDS	MID1	c.618A>C	E206D	4	-	4	0	0	0
NC_006088	124691843	124440003	SNP	T	C	Homo. Variant		Non Synonymous	1	1	60	CDS	SHROOM2	c.3554T>C	N1185S	8	0	8	0	-	0
NC_006088	124691852	124440012	SNP	G	C	Homo. Variant		Non Synonymous	1	1	60	CDS	SHROOM2	c.3545G>C	A1182G	8	0	8	-	0	0
NC_006088	124691855	124440015	SNP	G	A	Homo. Variant		Non Synonymous	1	1	60	CDS	SHROOM2	c.3542G>A	P1181L	8	8	0	-	0	0
NC_006088	127740394	127483358	SNP	G	T	Homo. Variant		Non Synonymous	1	1	60	CDS	PRKX	c.52G>T	A18S	2	0	0	-	2	0
NC_006088	127768584	127511488	SNP	C	G	Homo. Variant		Non Synonymous	1	1	60	CDS	PRKX	c.394C>G	P132A	4	0	-	4	0	0
NC_006088	127948425	127690989	SNP	C	T	Homo. Variant		Non Synonymous	1	1	60	CDS	MXRA5	c.2783C>T	T928I	9	0	-	0	9	0
NC_006088	128457770	128199322	SNP	C	G	Homo. Variant		Non Synonymous	0.8	1	60	CDS	DHRSX	c.895C>G	R299G	5	0	-	4	0	1
NC_006088	128657134	128398307	SNP	T	C	Homo. Variant		Non Synonymous	1	1	60	CDS	AKAP17A	c.1522T>C	T508A	5	0	5	0	-	0
NC_006088	128657287	128398460	SNP	T	G	Homo. Variant		Non Synonymous	1	1	60	CDS	AKAP17A	c.1369T>G	T457P	5	0	0	5	-	0
NC_006088	129683420	129422617	SNP	T	G	Homo. Variant		Non Synonymous	1	1	60	CDS	GTPBP6	c.1431T>G	I477M	4	0	0	4	-	0
NC_006088	131655381	131390733	SNP	G	A	Homo. Variant		Non Synonymous	1	1	60	CDS	VWA3B	c.1070G>A	S357L	9	9	0	-	0	0
NC_006088	132039527	131774021	SNP	T	C	Homo. Variant		Non Synonymous	1	1	60	CDS	LOC100858050	c.700T>C	I234V	6	0	6	0	-	0
NC_006088	132087348	131821731	SNP	C	G	Homo. Variant		Non Synonymous	1	1	60	CDS	TSGA10	c.3344C>G	C1115S	2	0	-	2	0	0
NC_006088	132087385	131821768	SNP	G	A	Homo. Variant		Non Synonymous	1	1	60	CDS	TSGA10	c.3307G>A	P1103S	2	2	0	-	0	0
NC_006088	132102787	131837145	SNP	C	T	Homo. Variant		Non Synonymous	1	1	60	CDS	TSGA10	c.1610C>T	S537N	8	0	-	0	8	0
NC_006088	132123185	131857500	SNP	A	G	Homo. Variant		Non Synonymous	1	1	60	CDS	LIPT1	c.514A>G	T172A	6	-	0	6	0	0
NC_006088	132149786	131884039	SNP	T	C	Homo. Variant		Non Synonymous	1	1	60	CDS	LYG2	c.37T>C	M13V	5	0	5	0	-	0
NC_006088	133474379	133205705	SNP	T	C	Homo. Variant		Non Synonymous	0.875	1	24.95	CDS	IL1RL2	c.1853T>C	M618T	8	0	7	0	-	0
NC_006088	133474380	133205706	SNP	G	A	Homo. Variant		Non Synonymous	1	1	60	CDS	IL1RL2	c.1854G>A	M618I	8	8	0	-	0	0
NC_006088	133569579	133300715	SNP	A	G	Homo. Variant		Non Synonymous	1	1	60	CDS	SLC9A4	c.1189A>G	M397V	3	-	0	3	0	0
NC_006088	133661755	133392696	SNP	A	G	Homo. Variant		Non Synonymous	1	1	60	CDS	MFSD9	c.790A>G	F264L	11	-	0	11	0	0
NC_006088	134722824	134451761	SNP	T	C	Homo. Variant		Non Synonymous	1	1	60	CDS	TGFBRAP1	c.2100T>C	I700M	5	0	5	0	-	0
NC_006088	134748008	134476885	SNP	C	T	Homo. Variant		Non Synonymous	1	1	60	CDS	TGFBRAP1	c.25C>T	V9I	9	0	-	0	9	0
NC_006088	134833097	134561808	SNP	G	A	Homo. Variant		Non Synonymous	1	1	60	CDS	LOC770463	c.43G>A	D15N	5	5	0	-	0	0
NC_006088	136044064	135770422	SNP	G	A	Homo. Variant		Non Synonymous	0.75	1	9	CDS	RANBP2	c.1136G>A	R379K	4	3	0	-	0	0
NC_006088	136518456	136243832	SNP	C	G	Homo. Variant		Non Synonymous	1	1	60	CDS	ZNF828	c.430C>G	V144L	8	0	-	8	0	0
NC_006088	136518483	136243859	SNP	G	A	Homo. Variant		Non Synonymous	1	1	60	CDS	ZNF828	c.403G>A	P135S	7	7	0	-	0	0
NC_006088	136518592	136243968	SNP	C	G	Homo. Variant		Non Synonymous	1	1	60	CDS	ZNF828	c.294C>G	Q98H	6	0	-	6	0	0
NC_006088	136553958	136279260	SNP	G	A	Homo. Variant		Non Synonymous	1	1	60	CDS	UPF3A	c.179G>A	A60V	2	2	0	-	0	0
NC_006088	136808801	136533534	SNP	T	C	Homo. Variant		Non Synonymous	0.75	1	9	CDS	GAS6	c.520T>C	W174R	4	0	3	0	-	0
NC_006088	137365631	137089181	SNP	T	G	Homo. Variant		Non Synonymous	0.8	1	12.01	CDS	MCF2L	c.294T>G	R98S	5	0	0	4	-	0
NC_006088	137505079	137228323	SNP	A	C	Homo. Variant		Non Synonymous	1	1	60	CDS	ATP11A	c.281A>C	V94G	2	-	2	0	0	0
NC_006088	137832957	137555484	SNP	C	T|C	Hetero. Ref.		Non Synonymous	0.786	1	8	CDS	MYO16	c.[1232C>T]+[1232C>C]	T411T, T411I	14	0	-	0	11	0
NC_006088	137910435	137632843	SNP	T	T|C	Hetero. Ref.		Non Synonymous	0.75	1	5.31	CDS	MYO16	c.[2708T>T]+[2708T>C]	I903T, I903I	8	0	6	0	-	0
NC_006088	138641866	138362928	SNP	A	G	Homo. Variant		Non Synonymous	0.875	1	21.02	CDS	COL4A2	c.2032A>G	I678V	8	-	0	7	0	0
NC_006088	138656757	138377795	SNP	C	T	Homo. Variant		Non Synonymous	1	1	60	CDS	COL4A2	c.3668C>T	A1223V	2	0	-	0	2	0
NC_006088	138661844	138382877	SNP	C	A	Homo. Variant		Non Synonymous	0.833	1	15.01	CDS	COL4A2	c.4382C>A	A1461E	6	5	-	0	0	0
NC_006088	138708877	138429797	SNP	T	G	Homo. Variant		Non Synonymous	1	1	60	CDS	LOC418754	c.190T>G	S64A	6	0	0	6	-	0
NC_006088	138708890	138429810	SNP	C	T	Homo. Variant		Non Synonymous	1	1	60	CDS	LOC418754	c.203C>T	P68L	3	0	-	0	3	0
NC_006088	138708962	138429882	SNP	G	T	Homo. Variant		Non Synonymous	1	1	60	CDS	LOC418754	c.275G>T	G92V	6	0	0	-	6	0
NC_006088	138863828	138584430	SNP	C	T	Homo. Variant		Non Synonymous	0.9	1	27.02	CDS	ANKRD10	c.551C>T	R184H	10	0	-	0	9	0
NC_006088	139748156	139466195	SNP	C	G	Homo. Variant		Non Synonymous	1	1	60	CDS	ABHD13	c.54C>G	L18F	2	0	-	2	0	0
NC_006088	142355767	142069014	SNP	T	C	Homo. Variant		Non Synonymous	1	1	60	CDS	METTL21C	c.8T>C	L3P	9	0	9	0	-	0
NC_006088	142379289	142092474	SNP	T	C	Homo. Variant		Non Synonymous	1	1	60	CDS	METTL21C	c.416T>C	L139P	2	0	2	0	-	0
NC_006088	143033982	142745944	SNP	G	C	Homo. Variant		Non Synonymous	1	1	60	CDS	ITGBL1	c.19G>C	L7V	7	0	7	-	0	0
NC_006088	143589400	143300304	SNP	T	C	Homo. Variant		Non Synonymous	1	1	60	CDS	PCCA	c.1787T>C	Q596R	8	0	8	0	-	0
NC_006088	143823613	143534009	SNP	C	A	Homo. Variant		Non Synonymous	1	1	60	CDS	ZIC2	c.1081C>A	A361S	2	2	-	0	0	0
NC_006088	143824380	143534776	SNP	A	T	Homo. Variant		Non Synonymous	1	1	60	CDS	ZIC2	c.314A>T	L105H	2	-	0	0	2	0
NC_006088	144010895	143720931	SNP	A	G	Homo. Variant		Non Synonymous	1	1	60	CDS	LOC100858184	c.43A>G	W15R	2	-	0	2	0	0
NC_006088	144010931	143720967	SNP	G	A	Homo. Variant		Non Synonymous	1	1	60	CDS	LOC100858184	c.7G>A	R3W	2	2	0	-	0	0
NC_006088	144370365	144079690	SNP	G	T	Homo. Variant		Non Synonymous	1	1	60	CDS	SLC15A1	c.1950G>T	E650D	7	0	0	-	7	0
NC_006088	145045433	144753291	SNP	A	G	Homo. Variant		Non Synonymous	1	1	60	CDS	OXGR1	c.655A>G	T219A	4	-	0	4	0	0
NC_006088	145404484	145111588	SNP	C	G	Homo. Variant		Non Synonymous	1	1	60	CDS	UGGT2	c.231C>G	D77E	2	0	-	2	0	0
NC_006088	145427734	145134778	SNP	A	G	Homo. Variant		Non Synonymous	0.75	1	3.9	CDS	UGGT2	c.1207A>G	M403V	8	-	0	6	0	0
NC_006088	151833683	151528758	SNP	T	A	Homo. Variant		Non Synonymous	1	1	60	CDS	LOC100859399	c.158T>A	Q53L	2	2	0	0	-	0
NC_006088	153039270	152732014	SNP	A	G	Homo. Variant		Non Synonymous	1	1	60	CDS	RNF219 [1]	c.794A>G	Q265R	10	-	0	10	0	0
NC_006088	153039375	152732119	SNP	C	T	Homo. Variant		Non Synonymous	1	1	60	CDS	RNF219 [1]	c.899C>T	A300V	3	0	-	0	3	0
NC_006088	153039845	152732589	SNP	G	T	Homo. Variant		Non Synonymous	1	1	60	CDS	RNF219 [1]	c.1369G>T	G457C	9	0	0	-	9	0
NC_006088	153040535	152733279	SNP	A	G	Homo. Variant		Non Synonymous	1	1	60	CDS	RNF219 [1]	c.2059A>G	I687V	5	-	0	5	0	0
NC_006088	153048049	152740777	SNP	C	T	Homo. Variant		Non Synonymous	1	1	60	CDS	LOC100857623	c.194C>T	P65L	2	0	-	0	2	0
NC_006088	153510207	153202063	SNP	C	T	Homo. Variant		Non Synonymous	1	1	60	CDS	SLAIN1	c.1486C>T	G496S	11	0	-	0	11	0
NC_006088	153996904	153687812	SNP	G	A	Homo. Variant		Non Synonymous	0.833	1	15.01	CDS	IRG1	c.932G>A	T311I	6	5	0	-	0	0
NC_006088	153997813	153688717	SNP	C	T	Homo. Variant		Non Synonymous	1	1	60	CDS	IRG1	c.373C>T	V125I	5	0	-	0	5	0
NC_006088	155589650	155277208	SNP	G	A	Homo. Variant		Non Synonymous	1	1	60	CDS	KLF5	c.223G>A	L75F	2	2	0	-	0	0
NC_006088	161365836	161042409	SNP	T	C	Homo. Variant		Non Synonymous	1	1	60	CDS	LOC427010	c.1993T>C	K665E	3	0	3	0	-	0
NC_006088	161382592	161059153	SNP	T	C	Homo. Variant		Non Synonymous	1	1	60	CDS	LOC427010	c.368T>C	K123R	2	0	2	0	-	0
NC_006088	165356381	165025498	SNP	A	G	Homo. Variant		Non Synonymous	1	1	60	CDS	LECT1	c.682A>G	T228A	6	-	0	6	0	0
NC_006088	165846560	165514577	SNP	A	G	Homo. Variant		Non Synonymous	1	1	60	CDS	DGKH	c.5A>G	H2R	3	-	0	3	0	0
NC_006088	165846748	165514765	SNP	C	T	Homo. Variant		Non Synonymous	1	1	60	CDS	DGKH	c.193C>T	R65W	2	0	-	0	2	0
NC_006088	166053359	165720959	SNP	T	C	Homo. Variant		Non Synonymous	1	1	60	CDS	AKAP11	c.422T>C	V141A	6	0	6	0	-	0
NC_006088	166057219	165724816	SNP	G	T	Homo. Variant		Non Synonymous	1	1	60	CDS	AKAP11	c.3836G>T	R1279I	7	0	0	-	7	0
NC_006088	166057235	165724831	SNP	G	A	Homo. Variant		Non Synonymous	1	1	60	CDS	AKAP11	c.3851G>A	R1284Q	7	7	0	-	0	0
NC_006088	166819666	166485730	SNP	T	G	Homo. Variant		Non Synonymous	0.833	1	15.01	CDS	CCDC122	c.89T>G	N30T	6	0	0	5	-	0
NC_006088	166831348	166497393	SNP	A	G	Homo. Variant		Non Synonymous	0.75	1	9	CDS	LACC1	c.1165A>G	I389V	4	-	0	3	0	0
NC_006088	167242493	166907615	SNP	G	C	Homo. Variant		Non Synonymous	0.9	1	27.02	CDS	NUFIP1	c.925G>C	Q309E	10	0	9	-	0	0
NC_006088	167242538	166907660	SNP	A	G	Homo. Variant		Non Synonymous	1	1	60	CDS	NUFIP1	c.880A>G	.294R	5	-	0	5	0	0
NC_006088	167724896	167388931	SNP	G	A	Homo. Variant		Non Synonymous	1	1	60	CDS	LOC100857395	c.245G>A	R82K	4	4	0	-	0	0
NC_006088	167967117	167630612	SNP	G	C	Homo. Variant		Non Synonymous	1	1	60	CDS	ESD [1]	c.194G>C	A65G	6	0	6	-	0	0
NC_006088	168414033	168076550	SNP	A	G	Homo. Variant		Non Synonymous	1	1	60	CDS	RB1	c.1168A>G	I390V	4	-	0	4	0	0
NC_006088	168922088	168583481	SNP	G	A	Homo. Variant		Non Synonymous	1	1	60	CDS	KPNA3	c.878G>A	P293L	2	2	0	-	0	0
NC_006088	169551907	169212063	SNP	C	T	Homo. Variant		Non Synonymous	1	1	60	CDS	RNASEH2B	c.208C>T	H70Y	8	0	-	0	8	0
NC_006088	169682033	169341903	SNP	C	T	Homo. Variant		Non Synonymous	0.833	1	15.01	CDS	FAM124A	c.341C>T	P114L	6	0	-	0	5	0
NC_006088	169682196	169342065	SNP	A	G	Homo. Variant		Non Synonymous	1	1	60	CDS	FAM124A	c.503A>G	N168S	2	-	0	2	0	0
NC_006088	169715260	169375045	SNP	A	G	Homo. Variant		Non Synonymous	0.909	1	30.03	CDS	SERPINE3	c.254A>G	H85R	11	-	0	10	0	0
NC_006088	169895723	169555106	SNP	A	T	Homo. Variant		Non Synonymous	1	1	60	CDS	DHRS12	c.70A>T	S24T	2	-	0	0	2	0
NC_006088	170003045	169662199	SNP	G	A	Homo. Variant		Non Synonymous	1	1	60	CDS	ALG11	c.1394G>A	S465N	4	4	0	-	0	0
NC_006088	170014758	169673892	SNP	A	G	Homo. Variant		Non Synonymous	1	1	60	CDS	NEK5	c.895A>G	C299R	2	-	0	2	0	0
NC_006088	170014764	169673898	SNP	C	T	Homo. Variant		Non Synonymous	1	1	60	CDS	NEK5	c.889C>T	G297S	4	0	-	0	4	0
NC_006088	170029579	169688684	SNP	T	C	Homo. Variant		Non Synonymous	1	1	60	CDS	NEK3	c.1493T>C	D498G	7	0	7	0	-	0
NC_006088	170032069	169691171	SNP	C	T	Homo. Variant		Non Synonymous	1	1	60	CDS	NEK3	c.1105C>T	V369I	6	0	-	0	6	0
NC_006088	170043152	169702238	SNP	C	G	Homo. Variant		Non Synonymous	1	1	60	CDS	CKAP2	c.1997C>G	C666S	3	0	-	3	0	0
NC_006088	170043173	169702259	SNP	C	T	Homo. Variant		Non Synonymous	1	1	60	CDS	CKAP2	c.1976C>T	R659K	4	0	-	0	4	0
NC_006088	170048122	169707197	SNP	A	G	Homo. Variant		Non Synonymous	1	1	60	CDS	CKAP2	c.785A>G	V262A	3	-	0	3	0	0
NC_006088	170048153	169707228	SNP	A	G	Homo. Variant		Non Synonymous	1	1	60	CDS	CKAP2	c.754A>G	S252P	9	-	0	9	0	0
NC_006088	170883736	170541011	SNP	G	C	Homo. Variant		Non Synonymous	1	1	60	CDS	NHLRC3	c.181G>C	P61A	2	0	2	-	0	0
NC_006088	171091473	170748372	SNP	T	C	Homo. Variant		Non Synonymous	1	1	60	CDS	FREM2	c.2917T>C	R973G	3	0	3	0	-	0
NC_006088	171093509	170750406	SNP	G	A	Homo. Variant		Non Synonymous	1	1	60	CDS	FREM2	c.883G>A	R295W	4	4	0	-	0	0
NC_006088	172051519	171706579	SNP	A	G	Homo. Variant		No Stop	1	1	60	CDS	RFXAP	c.997A>G	.333R	7	-	0	7	0	0
NC_006088	173820194	173471893	SNP	G	A	Homo. Variant		Non Synonymous	1	1	60	CDS	STARD13	c.880G>A	V294I	3	3	0	-	0	0
NC_006088	173820296	173471995	SNP	C	T	Homo. Variant		Non Synonymous	1	1	60	CDS	STARD13	c.982C>T	P328S	4	0	-	0	4	0
NC_006088	174170102	173821064	SNP	T	C	Homo. Variant		Non Synonymous	1	1	60	CDS	BRCA2	c.9949T>C	S3317G	6	0	6	0	-	0
NC_006088	174189187	173840118	SNP	T	C	Homo. Variant		Non Synonymous	0.889	1	24.02	CDS	BRCA2	c.6499T>C	I2167V	9	0	8	0	-	0
NC_006088	174192052	173842982	SNP	C	G	Homo. Variant		Non Synonymous	1	1	60	CDS	BRCA2	c.3635C>G	C1212S	5	0	-	5	0	0
NC_006088	174194817	173845744	SNP	C	G	Homo. Variant		Non Synonymous	0.8	1	12.01	CDS	BRCA2	c.1742C>G	S581T	5	0	-	4	0	0
NC_006088	174201894	173852809	SNP	T	C	Homo. Variant		Non Synonymous	1	1	60	CDS	BRCA2	c.355T>C	T119A	10	0	10	0	-	0
NC_006088	174703120	174353051	SNP	A	G	Homo. Variant		Non Synonymous	1	1	60	CDS	USPL1	c.1784A>G	L595P	4	-	0	4	0	0
NC_006088	175136095	174785004	SNP	C	T	Homo. Variant		Non Synonymous	1	1	60	CDS	MTUS2	c.2920C>T	A974T	5	0	-	0	5	0
NC_006088	175247429	174896100	SNP	A	G	Homo. Variant		Non Synonymous	1	1	60	CDS	MTUS2	c.140A>G	M47T	6	-	0	6	0	0
NC_006088	175629326	175277247	SNP	G	C	Homo. Variant		Non Synonymous	1	1	60	CDS	LOC100858422	c.11G>C	S4T	6	0	6	-	0	0
NC_006088	176956768	176601972	SNP	G	A	Homo. Variant		Non Synonymous	1	1	60	CDS	SPATA13	c.1540G>A	V514M	3	3	0	-	0	0
NC_006088	177243911	176888612	SNP	G	A	Homo. Variant		Non Synonymous	1	1	60	CDS	SACS	c.3470G>A	R1157K	8	8	0	-	0	0
NC_006088	177246678	176891377	SNP	A	G	Homo. Variant		Non Synonymous	1	1	60	CDS	SACS	c.6235A>G	I2079V	11	-	0	11	0	0
NC_006088	178129459	177772554	SNP	C	A	Homo. Variant		Non Synonymous	0.857	1	30.16	CDS	EFHA1	c.659C>A	A220D	14	12	-	0	0	0
NC_006088	178129473	177772568	SNP	G	A	Homo. Variant		Non Synonymous	0.857	1	12.29	CDS	EFHA1	c.673G>A	V225I	14	12	0	-	0	0
NC_006088	178209106	177852038	SNP	A	G	Homo. Variant		Non Synonymous	1	1	60	CDS	SKA3	c.703A>G	M235V	8	-	0	8	0	0
NC_006088	178288031	177930769	SNP	G	A	Homo. Variant		Non Synonymous	0.833	1	24.75	CDS	LATS2	c.1267G>A	V423M	6	5	0	-	0	0
NC_006088	178588652	178230670	SNP	G	A	Homo. Variant		Non Synonymous	0.75	1	14.94	CDS	GJA3	c.347G>A	R116K	4	3	0	-	0	0
NC_006088	178588705	178230723	SNP	A	G	Homo. Variant		Non Synonymous	1	1	60	CDS	GJA3	c.400A>G	S134G	4	-	0	4	0	0
NC_006088	178688240	178330055	SNP	G	A	Homo. Variant		Non Synonymous	1	1	60	CDS	ZMYM2	c.1454G>A	T485I	9	9	0	-	0	0
NC_006088	178835186	178476705	SNP	A	G|A	Hetero. Ref.		Non Synonymous	0.75	1	5.31	CDS	MPHOSPH8	c.[1697A>G]+[1697A>A]	F566S, F566F	8	-	0	6	0	0
NC_006088	178836066	178477585	SNP	G	A	Homo. Variant		Non Synonymous	1	1	60	CDS	MPHOSPH8	c.1325G>A	T442I	6	6	0	-	0	0
NC_006088	178839845	178481357	SNP	C	T	Homo. Variant		Non Synonymous	1	1	60	CDS	MPHOSPH8	c.1192C>T	A398T	8	0	-	0	8	0
NC_006088	178841642	178483148	SNP	G	A	Homo. Variant		Non Synonymous	0.833	1	60	CDS	MPHOSPH8	c.347G>A	P116L	6	5	1	-	0	0
NC_006088	178882703	178524139	SNP	C	T	Homo. Variant		Non Synonymous	1	1	60	CDS	PARP4	c.710C>T	S237N	3	0	-	0	3	0
NC_006088	178897135	178538546	SNP	C	T	Homo. Variant		Non Synonymous	0.875	1	21.02	CDS	CENPJ	c.634C>T	R212W	8	0	-	0	7	0
NC_006088	178899060	178540463	SNP	G	A	Homo. Variant		Non Synonymous	1	1	60	CDS	CENPJ	c.778G>A	A260T	3	3	0	-	0	0
NC_006088	178899151	178540554	SNP	C	T	Homo. Variant		Non Synonymous	1	1	60	CDS	CENPJ	c.869C>T	S290F	2	0	-	0	2	0
NC_006088	178900324	178541726	SNP	G	T	Homo. Variant		Non Synonymous	0.917	1	33.03	CDS	CENPJ	c.2041G>T	V681L	12	0	0	-	11	0
NC_006088	178915280	178556644	SNP	A	G	Homo. Variant		Non Synonymous	1	1	60	CDS	RNF17	c.4090A>G	S1364P	6	-	0	6	0	0
NC_006088	178925616	178566952	SNP	C	T	Homo. Variant		Non Synonymous	1	1	60	CDS	RNF17	c.2819C>T	S940N	8	0	-	0	8	0
NC_006088	179727833	179367453	SNP	T	C	Homo. Variant		Non Synonymous	1	1	60	CDS	DDX10	c.1367T>C	Q456R	8	0	8	0	-	0
NC_006088	179909208	179548476	SNP	C	T	Homo. Variant		Non Synonymous	0.9	1	27.02	CDS	ATM	c.3008C>T	G1003D	10	0	-	0	9	0
NC_006088	179936919	179576138	SNP	A	G	Homo. Variant		Non Synonymous	0.8	1	12.01	CDS	NPAT	c.430A>G	I144V	5	-	0	4	0	0
NC_006088	183085264	182718653	SNP	T	C	Homo. Variant		Non Synonymous	1	1	60	CDS	CNTN5	c.3025T>C	T1009A	6	0	6	0	-	0
NC_006088	184534865	184165708	SNP	G	A	Homo. Variant		Non Synonymous	1	1	60	CDS	LOC100859512	c.59G>A	P20L	9	9	0	-	0	0
NC_006088	184543315	184174144	SNP	G	A	Homo. Variant		Non Synonymous	0.75	1	9	CDS	CCDC82	c.40G>A	A14T	4	3	0	-	0	0
NC_006088	184543472	184174301	SNP	G	A	Homo. Variant		Non Synonymous	0.833	1	17.98	CDS	CCDC82	c.197G>A	G66D	6	5	0	-	0	0
NC_006088	184543696	184174525	SNP	T	G	Homo. Variant		Non Synonymous	1	1	60	CDS	CCDC82	c.421T>G	C141G	4	0	0	4	-	0
NC_006088	184769933	184400234	SNP	T	C	Homo. Variant		Non Synonymous	1	1	60	CDS	MAML2	c.268T>C	S90P	3	0	3	0	-	0
NC_006088	184862709	184492816	SNP	T	C	Homo. Variant		Non Synonymous	0.875	1	25.92	CDS	CEP57	c.970T>C	T324A	8	0	7	0	-	0
NC_006088	185045147	184674878	SNP	T	A	Homo. Variant		Non Synonymous	1	1	60	CDS	SESN3	c.26T>A	V9D	2	2	0	0	-	0
NC_006088	185425795	185054687	SNP	T	C	Homo. Variant		Non Synonymous	1	1	60	CDS	C1H11orf54	c.343T>C	I115V	3	0	3	0	-	0
NC_006088	185588000	185216523	SNP	T	C	Homo. Variant		Non Synonymous	1	1	60	CDS	CCDC67	c.38T>C	Q13R	2	0	2	0	-	0
NC_006088	185588001	185216524	SNP	G	T	Homo. Variant		Non Synonymous	1	1	60	CDS	CCDC67	c.37G>T	Q13K	2	0	0	-	2	0
NC_006088	185989733	185617486	SNP	A	G	Homo. Variant		Non Synonymous	0.75	1	9	CDS	FAT3	c.13322A>G	V4441A	4	-	0	3	0	0
NC_006088	187189165	186814515	SNP	A	C	Homo. Variant		Non Synonymous	1	1	60	CDS	NAALAD2	c.2197A>C	S733A	2	-	2	0	0	0
NC_006088	187211461	186836769	SNP	T	C	Homo. Variant		Non Synonymous	0.833	1	15.01	CDS	NAALAD2	c.719T>C	D240G	6	0	5	0	-	0
NC_006088	187218446	186843745	SNP	C	T	Homo. Variant		Non Synonymous	0.875	1	21.02	CDS	NAALAD2	c.113C>T	R38H	8	0	-	0	7	0
NC_006088	187225980	186851261	SNP	G	C	Homo. Variant		Non Synonymous	1	1	60	CDS	FOLH1	c.2159G>C	A720G	3	0	3	-	0	0
NC_006088	187246218	186871468	SNP	T	C	Homo. Variant		Non Synonymous	0.75	1	9	CDS	FOLH1	c.380T>C	N127S	4	0	3	0	-	0
NC_006088	187775540	187399843	SNP	G	A	Homo. Variant		Non Synonymous	0.9	1	30.94	CDS	GRM5	c.2842G>A	A948T	10	9	0	-	0	0
NC_006088	187851576	187475722	Indel	T	-	Homo. Variant		Frameshift	1	1	60	CDS	CTSC	c.427T>-	S142fs	3	0	0	0	-	3
NC_006088	187851577	187475723	Indel	C	-	Homo. Variant		Frameshift	1	1	60	CDS	CTSC	c.427C>-	S142fs	3	0	-	0	0	3
NC_006088	187851578	187475724	Indel	T	-	Homo. Variant		Frameshift	1	1	60	CDS	CTSC	c.427T>-	S142fs	3	0	0	0	-	3
NC_006088	188364566	187987870	SNP	C	T	Homo. Variant		Non Synonymous	1	1	60	CDS	LOC419016	c.130C>T	P44S	5	0	-	0	5	0
NC_006088	188364570	187987874	SNP	C	T	Homo. Variant		Non Synonymous	1	1	60	CDS	LOC419016	c.134C>T	A45V	4	0	-	0	4	0
NC_006088	188742058	188364500	SNP	A	G	Homo. Variant		Non Synonymous	1	1	60	CDS	ANKRD42	c.1519A>G	T507A	4	-	0	4	0	0
NC_006088	189853598	189473908	SNP	T	C	Homo. Variant		Non Synonymous	1	1	60	CDS	CCDC89	c.287T>C	Q96R	3	0	3	0	-	0
NC_006088	189871691	189491957	SNP	C	G	Homo. Variant		Non Synonymous	1	1	60	CDS	SYTL2	c.3044C>G	R1015P	6	0	-	6	0	0
NC_006088	189872566	189492830	SNP	A	G	Homo. Variant		Non Synonymous	1	1	60	CDS	SYTL2	c.2171A>G	L724P	3	-	0	3	0	0
NC_006088	189874606	189494867	SNP	A	G	Homo. Variant		Non Synonymous	1	1	60	CDS	SYTL2	c.1609A>G	S537P	3	-	0	3	0	0
NC_006088	189947462	189567564	SNP	T	C	Homo. Variant		Non Synonymous	1	1	60	CDS	PICALM	c.1658T>C	E553G	9	0	9	0	-	0
NC_006088	192380212	191995470	SNP	T	C	Homo. Variant		Non Synonymous	1	1	60	CDS	LOC100857685	c.604T>C	F202L	2	0	2	0	-	0
NC_006088	192549466	192164339	SNP	G	C	Homo. Variant		Non Synonymous	1	1	60	CDS	RSF1	c.1391G>C	S464T	5	0	5	-	0	0
NC_006088	192605128	192219889	SNP	A	G	Homo. Variant		Non Synonymous	1	1	60	CDS	AQP11 [1]	c.317A>G	V106A	5	-	0	5	0	0
NC_006088	193735686	193348019	SNP	G	C	Homo. Variant		Non Synonymous	1	1	60	CDS	MADPRT	c.435G>C	Q145H	2	0	2	-	0	0
NC_006088	193736369	193348697	SNP	C	A	Homo. Variant		Non Synonymous	1	1	60	CDS	MADPRT	c.868C>A	P290T	2	2	-	0	0	0
NC_006088	193751513	193363783	SNP	A	G	Homo. Variant		Non Synonymous	1	1	60	CDS	LOC100857925	c.575A>G	Q192R	2	-	0	2	0	0
NC_006088	193751663	193363933	SNP	C	G	Homo. Variant		Non Synonymous	1	1	60	CDS	LOC100857925	c.725C>G	A242G	3	0	-	3	0	0
NC_006088	193759085	193371340	SNP	G	A	Homo. Variant		Non Synonymous	1	1	60	CDS	NUMA1	c.2711G>A	S904F	3	3	0	-	0	0
NC_006088	193760430	193372684	SNP	C	T	Homo. Variant		Non Synonymous	1	1	60	CDS	NUMA1	c.1367C>T	R456H	3	0	-	0	3	0
NC_006088	193896946	193508651	SNP	C	T	Homo. Variant		Non Synonymous	0.75	1	9	CDS	DCHS1	c.4232C>T	A1411V	4	0	-	0	3	0
NC_006088	194005943	193617394	SNP	T	C	Homo. Variant		Non Synonymous	1	1	60	CDS	CNGA4	c.1469T>C	D490G	3	0	3	0	-	0
NC_006088	194008210	193619653	SNP	G	A	Homo. Variant		Non Synonymous	1	1	60	CDS	CNGA4	c.169G>A	R57W	2	2	0	-	0	0
NC_006088	194025642	193637054	Indel	-	A	Homo. Variant		Frameshift	1	1	60	CDS	RPS11	c.39->A	S13fs	3	3	0	0	0	0
NC_006088	194074679	193685913	SNP	T	A	Homo. Variant		Non Synonymous	1	1	60	CDS	FOLR1	c.811T>A	R271W	5	5	0	0	-	0
NC_006088	194175836	193786765	SNP	G	A	Homo. Variant		Non Synonymous	1	1	60	CDS	LOC100859837	c.88G>A	G30S	2	2	0	-	0	0
NC_006088	194177929	193788846	SNP	G	A	Homo. Variant		Non Synonymous	0.75	1	9	CDS	LOC100859837	c.804G>A	M268I	4	3	0	-	0	0
NC_006088	194177942	193788859	SNP	A	T	Homo. Variant		Non Synonymous	1	1	60	CDS	LOC100859837	c.817A>T	M273L	3	-	0	0	3	0
NC_006088	194177948	193788865	SNP	G	A	Homo. Variant		Non Synonymous	1	1	60	CDS	LOC100859837	c.823G>A	V275M	2	2	0	-	0	0
NC_006088	194296726	193907287	SNP	A	G	Homo. Variant		Non Synonymous	1	1	60	CDS	CHRNA10	c.7A>G	S3G	2	-	0	2	0	0
NC_006088	195248628	194856790	SNP	C	A	Homo. Variant		Non Synonymous	1	1	60	CDS	C2CD3	c.4530C>A	Q1510H	7	7	-	0	0	0
NC_006088	195267194	194875321	SNP	C	T	Homo. Variant		Non Synonymous	1	1	60	CDS	C2CD3	c.1142C>T	S381N	4	0	-	0	4	0
NC_006088	195275638	194883741	SNP	T	C	Homo. Variant		Non Synonymous	1	1	60	CDS	C2CD3	c.167T>C	K56R	2	0	2	0	-	0
NC_006088	195317606	194925591	SNP	G	A	Homo. Variant		Non Synonymous	1	1	60	CDS	NEU3	c.947G>A	T316I	2	2	0	-	0	0
NC_006088	195317646	194925631	SNP	T	C	Homo. Variant		Non Synonymous	1	1	60	CDS	NEU3	c.907T>C	K303E	2	0	2	0	-	0
NC_006088	195317751	194925735	SNP	C	T	Homo. Variant		Non Synonymous	0.75	1	9	CDS	NEU3	c.803C>T	R268Q	4	0	-	0	3	0
NC_006088	195317763	194925747	SNP	C	T	Homo. Variant		Non Synonymous	0.8	1	12.01	CDS	NEU3	c.791C>T	S264N	5	0	-	0	4	0
NC_006088	195317808	194925792	SNP	C	G	Homo. Variant		Non Synonymous	1	1	60	CDS	NEU3	c.746C>G	R249P	3	0	-	3	0	0
NC_006088	195317838	194925822	SNP	C	T	Homo. Variant		Non Synonymous	1	1	60	CDS	NEU3	c.716C>T	C239Y	3	0	-	0	3	0
NC_006088	195340993	194948936	SNP	G	C	Homo. Variant		Non Synonymous	1	1	60	CDS	LOC769715	c.1737G>C	Q579H	9	0	9	-	0	0
NC_006088	195346279	194954207	SNP	C	T	Homo. Variant		Non Synonymous	1	1	60	CDS	RNF169	c.1174C>T	V392M	7	0	-	0	7	0
NC_006088	195346461	194954389	SNP	A	G	Homo. Variant		Non Synonymous	1	1	60	CDS	RNF169	c.992A>G	V331A	10	-	0	10	0	0
NC_006089	227992	227459	SNP	G	A	Homo. Variant		Non Synonymous	1	1	60	CDS	AGAP3	c.850G>A	R284C	2	2	0	-	0	0
NC_006089	287003	286335	SNP	G	A	Homo. Variant		Nonsense	1	1	60	CDS	SLC4A2	c.1654G>A	R552.	2	2	0	-	0	0
NC_006089	287271	286602	SNP	C	G	Homo. Variant		Non Synonymous	1	1	60	CDS	SLC4A2	c.1504C>G	G502R	2	0	-	2	0	0
NC_006089	287277	286608	SNP	G	C	Homo. Variant		Non Synonymous	1	1	60	CDS	SLC4A2	c.1498G>C	L500V	2	0	2	-	0	0
NC_006089	337377	336666	Indel	T	-	Homo. Variant	Splice in CDS	Frameshift	1	1	60	CDS	LOC100858122	c.2257T>-	G752fs	2	0	0	0	-	2
NC_006089	357733	356992	SNP	G	C	Homo. Variant		Non Synonymous	1	1	60	CDS	LOC100858196	c.2345G>C	G782A	3	0	3	-	0	0
NC_006089	408313	407482	SNP	A	G	Homo. Variant		No Start	1	1	60	CDS	ZNF467	c.2A>G	M1T	3	-	0	3	0	0
NC_006089	411692	410852	SNP	G	A	Homo. Variant		Non Synonymous	1	1	60	CDS	SSPO	c.1351G>A	G451S	4	4	0	-	0	0
NC_006089	411843	411002	SNP	C	T	Homo. Variant		Non Synonymous	1	1	60	CDS	SSPO	c.1501C>T	P501S	2	0	-	0	2	0
NC_006089	412025	411184	SNP	G	A	Homo. Variant		Non Synonymous	1	1	60	CDS	SSPO	c.1592G>A	R531H	2	2	0	-	0	0
NC_006089	412258	411417	SNP	T	C	Homo. Variant		Non Synonymous	1	1	60	CDS	SSPO	c.1759T>C	W587R	2	0	2	0	-	0
NC_006089	415800	414947	SNP	T	C	Homo. Variant		Non Synonymous	1	1	60	CDS	SSPO	c.2882T>C	L961P	4	0	4	0	-	0
NC_006089	416016	415163	SNP	C	T	Homo. Variant		Non Synonymous	1	1	60	CDS	SSPO	c.3032C>T	S1011L	2	0	-	0	2	0
NC_006089	416142	415289	SNP	T	G	Homo. Variant		Non Synonymous	1	1	60	CDS	SSPO	c.3158T>G	L1053R	4	0	0	4	-	0
NC_006089	416884	416030	SNP	A	G	Homo. Variant		Non Synonymous	1	1	60	CDS	SSPO	c.3634A>G	T1212A	2	-	0	2	0	0
NC_006089	417345	416491	SNP	T	C	Homo. Variant		Non Synonymous	1	1	60	CDS	SSPO	c.3809T>C	V1270A	4	0	4	0	-	0
NC_006089	417360	416506	Indel	-	C	Homo. Variant		Frameshift	1	1	60	CDS	SSPO	c.3824->C	L1275fs	4	0	4	0	0	0
NC_006089	417462	416607	SNP	C	T	Homo. Variant	Splice in CDS	Nonsense	1	1	60	CDS	SSPO	c.3925C>T	R1309.	7	0	-	0	7	0
NC_006089	419981	419125	SNP	G	T	Homo. Variant		Non Synonymous	1	1	60	CDS	SSPO	c.5470G>T	A1824S	6	0	0	-	6	0
NC_006089	420781	419923	SNP	A	G	Homo. Variant		Non Synonymous	1	1	60	CDS	SSPO	c.5654A>G	H1885R	3	-	0	3	0	0
NC_006089	421134	420276	SNP	T	G	Homo. Variant		Non Synonymous	1	1	60	CDS	SSPO	c.5836T>G	F1946V	3	0	0	3	-	0
NC_006089	421663	420805	SNP	G	A	Homo. Variant		Non Synonymous	1	1	60	CDS	SSPO	c.6175G>A	V2059M	5	5	0	-	0	0
NC_006089	421699	420841	SNP	T	C	Homo. Variant		Non Synonymous	1	1	60	CDS	SSPO	c.6211T>C	S2071P	3	0	3	0	-	0
NC_006089	423449	422585	SNP	G	T	Homo. Variant		Non Synonymous	1	1	60	CDS	SSPO	c.7105G>T	A2369S	2	0	0	-	2	0
NC_006089	424418	423553	SNP	G	A	Homo. Variant		Non Synonymous	1	1	60	CDS	SSPO	c.7598G>A	R2533Q	2	2	0	-	0	0
NC_006089	424424	423559	SNP	T	C	Homo. Variant		Non Synonymous	1	1	60	CDS	SSPO	c.7604T>C	L2535P	2	0	2	0	-	0
NC_006089	424462	423597	SNP	G	C	Homo. Variant		Non Synonymous	1	1	60	CDS	SSPO	c.7642G>C	G2548R	2	0	2	-	0	0
NC_006089	426353	425486	SNP	T	A	Homo. Variant	Splice in CDS	Non Synonymous	1	1	60	CDS	SSPO	c.8064T>A	S2688R	2	2	0	0	-	0
NC_006089	426357	425490	SNP	T	C	Homo. Variant		Non Synonymous	1	1	60	CDS	SSPO	c.8068T>C	W2690R	2	0	2	0	-	0
NC_006089	439636	438745	SNP	T	C	Homo. Variant		Non Synonymous	1	1	60	CDS	SSPO	c.12937T>C	S4313P	2	0	2	0	-	0
NC_006089	439652	438761	SNP	A	G	Homo. Variant		Non Synonymous	1	1	60	CDS	SSPO	c.12953A>G	Q4318R	2	-	0	2	0	0
NC_006089	440332	439441	SNP	A	G	Homo. Variant		Non Synonymous	1	1	60	CDS	SSPO	c.13409A>G	Q4470R	2	-	0	2	0	0
NC_006089	452318	451397	SNP	A	G	Homo. Variant		Non Synonymous	1	1	60	CDS	GIMAP1	c.310A>G	M104V	6	-	0	6	0	0
NC_006089	452451	451530	SNP	G	A	Homo. Variant		Non Synonymous	1	1	60	CDS	GIMAP1	c.443G>A	S148N	4	4	0	-	0	0
NC_006089	772986	771191	SNP	A	G	Homo. Variant		Non Synonymous	1	1	60	CDS	SMARCC1	c.97A>G	I33V	3	-	0	3	0	0
NC_006089	938160	935931	SNP	A	G	Homo. Variant		Non Synonymous	1	1	60	CDS	LOC100858550	c.233A>G	E78G	8	-	0	8	0	0
NC_006089	965186	962926	SNP	G	T	Homo. Variant		Non Synonymous	1	1	60	CDS	LOC420381	c.1670G>T	C557F	2	0	0	-	2	0
NC_006089	965490	963229	SNP	C	G	Homo. Variant		Non Synonymous	1	1	60	CDS	LOC420381	c.1679C>G	P560R	3	0	-	3	0	0
NC_006089	965939	963678	Indel	-	A	Homo. Variant		Frameshift	1	1	60	CDS	LOC420381	c.1840->A	D614fs	3	3	0	0	0	0
NC_006089	965941	963679	Indel	A	-	Homo. Variant		Frameshift	1	1	60	CDS	LOC420381	c.1843A>-	D614fs	3	-	0	0	0	3
NC_006089	965967	963705	SNP	T	C	Homo. Variant		Non Synonymous	0.875	1	21.02	CDS	LOC420381	c.1867T>C	C623R	8	0	7	0	-	0
NC_006089	966061	963798	SNP	A	C	Homo. Variant		Non Synonymous	0.857	1	18.01	CDS	LOC420381	c.1960A>C	K654Q	7	-	6	0	0	0
NC_006089	966064	963801	SNP	G	T	Homo. Variant		Non Synonymous	0.857	1	18.01	CDS	LOC420381	c.1963G>T	D655Y	7	0	0	-	6	0
NC_006089	980422	978130	SNP	G	A	Homo. Variant		Non Synonymous	0.8	1	12.01	CDS	LOC420382	c.1189G>A	D397N	5	4	0	-	0	0
NC_006089	1043211	1040812	SNP	A	G	Homo. Variant		Non Synonymous	0.875	1	21.02	CDS	FAM188B	c.698A>G	N233S	8	-	0	7	0	0
NC_006089	1902831	1898795	SNP	C	T	Homo. Variant		Non Synonymous	1	1	60	CDS	SEC22C	c.311C>T	S104N	5	0	-	0	5	0
NC_006089	2041530	2037172	SNP	T	C	Homo. Variant		Non Synonymous	0.8	1	12.01	CDS	CCDC13	c.1843T>C	S615G	5	0	4	0	-	0
NC_006089	2051010	2046630	SNP	C	T	Homo. Variant		Non Synonymous	1	1	60	CDS	CCDC13	c.860C>T	S287N	12	0	-	0	12	0
NC_006089	2064002	2059597	SNP	T	C	Homo. Variant		Non Synonymous	1	1	60	CDS	CCDC13	c.209T>C	D70G	11	0	11	0	-	0
NC_006089	2064080	2059675	SNP	C	T	Homo. Variant		Non Synonymous	0.833	1	15.01	CDS	CCDC13	c.131C>T	S44N	6	0	-	0	5	0
NC_006089	2074894	2070460	Indel	A	-	Homo. Variant		Frameshift	0.75	1	9	CDS	CCBP2	c.61A>-	H20fs	4	-	0	0	0	3
NC_006089	2074904	2070470	SNP	T	A	Homo. Variant		Non Synonymous	0.833	1	15.01	CDS	CCBP2	c.69T>A	S23R	6	5	0	0	-	0
NC_006089	2093336	2088856	SNP	T	C	Homo. Variant		Non Synonymous	1	1	60	CDS	OBSCN	c.28477T>C	K9493E	5	0	5	0	-	0
NC_006089	2133123	2128573	SNP	G	A	Homo. Variant		Non Synonymous	0.875	1	60	CDS	OBSCN	c.20732G>A	A6911V	8	7	0	-	1	0
NC_006089	2142268	2137686	SNP	G	A	Homo. Variant		Non Synonymous	1	1	60	CDS	OBSCN	c.17963G>A	A5988V	4	4	0	-	0	0
NC_006089	2146522	2141930	SNP	A	G	Homo. Variant		Non Synonymous	0.9	1	27.02	CDS	OBSCN	c.17225A>G	I5742T	10	-	0	9	0	0
NC_006089	2160415	2155796	SNP	T	C	Homo. Variant		Non Synonymous	1	1	60	CDS	OBSCN	c.14875T>C	N4959D	11	0	11	0	-	0
NC_006089	2165690	2161058	SNP	A	C	Homo. Variant		Non Synonymous	1	1	60	CDS	OBSCN	c.13877A>C	M4626R	5	-	5	0	0	0
NC_006089	2178768	2174102	SNP	C	T	Homo. Variant		Non Synonymous	0.857	1	18.01	CDS	OBSCN	c.11329C>T	V3777I	7	0	-	0	6	0
NC_006089	2192108	2187414	SNP	T	A	Homo. Variant		Non Synonymous	1	1	60	CDS	OBSCN	c.8725T>A	T2909S	8	8	0	0	-	0
NC_006089	2236016	2231270	SNP	T	C	Homo. Variant		Non Synonymous	1	1	60	CDS	OBSCN	c.3010T>C	N1004D	2	0	2	0	-	0
NC_006089	2258294	2253500	SNP	G	A	Homo. Variant		Non Synonymous	1	1	60	CDS	OBSCN	c.457G>A	R153W	4	4	0	-	0	0
NC_006089	2284036	2279181	SNP	T	C	Homo. Variant		Non Synonymous	1	1	60	CDS	LOC769510	c.659T>C	E220G	4	0	4	0	-	0
NC_006089	2617299	2611593	SNP	C	T	Homo. Variant		Nonsense	1	1	60	CDS	WNT9A	c.433C>T	R145.	5	0	-	0	5	0
NC_006089	3875892	3867663	SNP	A	G	Homo. Variant		Non Synonymous	1	1	60	CDS	CHDSD	c.68A>G	H23R	2	-	0	2	0	0
NC_006089	3919845	3911528	SNP	A	G	Homo. Variant		Non Synonymous	1	1	60	CDS	SETD2	c.3748A>G	S1250P	4	-	0	4	0	0
NC_006089	3984270	3975797	SNP	C	T	Homo. Variant		Non Synonymous	1	1	60	CDS	KLHL18	c.1673C>T	P558L	2	0	-	0	2	0
NC_006089	4013188	4004649	SNP	T	C	Homo. Variant		Non Synonymous	1	1	60	CDS	NACAD	c.1145T>C	M382T	2	0	2	0	-	0
NC_006089	4047738	4039103	SNP	C	A	Homo. Variant		Non Synonymous	1	1	60	CDS	MYO1G	c.160C>A	P54T	2	2	-	0	0	0
NC_006089	4680005	4669968	SNP	C	T	Homo. Variant		Non Synonymous	0.9	1	27.02	CDS	DLEC1	c.1592C>T	A531V	10	0	-	0	9	0
NC_006089	4691389	4681328	SNP	A	G	Homo. Variant		Non Synonymous	1	1	60	CDS	DLEC1	c.2641A>G	I881V	7	-	0	7	0	0
NC_006089	4691465	4681404	SNP	G	A	Homo. Variant		Non Synonymous	1	1	60	CDS	DLEC1	c.2717G>A	G906E	5	5	0	-	0	0
NC_006089	4936836	4926158	SNP	C	T	Homo. Variant		Non Synonymous	1	1	60	CDS	SLC22A13	c.1547C>T	R516K	2	0	-	0	2	0
NC_006089	4957235	4946512	SNP	A	C	Homo. Variant		Non Synonymous	1	1	60	CDS	XIRP1	c.6219A>C	N2073K	5	-	5	0	0	0
NC_006089	4958761	4948035	SNP	C	T	Homo. Variant		Non Synonymous	1	1	60	CDS	XIRP1	c.4696C>T	A1566T	11	0	-	0	11	0
NC_006089	4961533	4950797	SNP	G	T	Homo. Variant		Non Synonymous	1	1	60	CDS	XIRP1	c.1934G>T	A645D	9	0	0	-	9	0
NC_006089	5315751	5304227	SNP	T	G	Homo. Variant		Non Synonymous	1	1	60	CDS	LOC428404	c.457T>G	Y153D	4	0	0	4	-	0
NC_006089	5315755	5304231	SNP	C	G	Homo. Variant		Non Synonymous	1	1	60	CDS	LOC428404	c.461C>G	P154R	5	0	-	5	0	0
NC_006089	7762737	7746258	Indel	C	-	Homo. Variant		Frameshift	1	1	60	CDS	LOC100859401	c.388C>-	Y129fs	10	0	-	0	0	10
NC_006089	8445063	8427210	SNP	T	A	Homo. Variant		Non Synonymous	1	1	60	CDS	RNF32	c.945T>A	N315K	4	4	0	0	-	0
NC_006089	8445065	8427212	SNP	C	T	Homo. Variant		Non Synonymous	1	1	60	CDS	RNF32	c.947C>T	P316L	4	0	-	0	4	0
NC_006089	8533268	8515225	SNP	G	A	Homo. Variant		Non Synonymous	1	1	60	CDS	NOM1	c.625G>A	G209S	2	2	0	-	0	0
NC_006089	8534291	8516247	SNP	G	A	Homo. Variant		Non Synonymous	0.75	1	9	CDS	NOM1	c.886G>A	V296I	4	3	0	-	0	0
NC_006089	9552390	9532242	SNP	C	T	Homo. Variant		No Start	1	1	60	CDS	NCAPG2	c.3C>T	M1I	2	0	-	0	2	0
NC_006089	9561628	9541461	Indel	-	G	Homo. Variant		Frameshift	1	1	60	CDS	WDR60	c.63->G	P21fs	2	0	0	2	0	0
NC_006089	9565814	9545640	SNP	A	G	Homo. Variant		Non Synonymous	1	1	60	CDS	WDR60	c.830A>G	K277R	6	-	0	6	0	0
NC_006089	10463778	10441765	SNP	C	T	Homo. Variant	Splice in CDS	Non Synonymous	1	1	60	CDS	ADARB2	c.2234C>T	G745D	4	0	-	0	4	0
NC_006089	11436658	11413020	SNP	C	T	Homo. Variant	Splice in CDS	Non Synonymous	1	1	60	CDS	PITRM1	c.1240C>T	A414T	3	0	-	0	3	0
NC_006089	11438579	11414939	SNP	C	T	Homo. Variant		Non Synonymous	1	1	60	CDS	PITRM1	c.1009C>T	V337I	11	0	-	0	11	0
NC_006089	11765048	11740885	SNP	A	T	Homo. Variant		Non Synonymous	1	1	60	CDS	KLF6	c.185A>T	L62H	5	-	0	0	5	0
NC_006089	11765049	11740886	SNP	G	C	Homo. Variant		Non Synonymous	1	1	60	CDS	KLF6	c.184G>C	L62V	5	0	5	-	0	0
NC_006089	12804708	12778926	SNP	G	C	Homo. Variant		Non Synonymous	1	1	60	CDS	GJD4	c.1091G>C	T364S	4	0	4	-	0	0
NC_006089	12804783	12779001	SNP	T	C	Homo. Variant		Non Synonymous	1	1	60	CDS	GJD4	c.1016T>C	D339G	2	0	2	0	-	0
NC_006089	12804805	12779023	SNP	T	G	Homo. Variant		Non Synonymous	1	1	60	CDS	GJD4	c.994T>G	I332L	4	0	0	4	-	0
NC_006089	13308185	13281410	SNP	G	C	Homo. Variant		Non Synonymous	1	1	60	CDS	PARD3	c.671G>C	S224T	4	0	4	-	0	0
NC_006089	14279229	14250560	SNP	A	G	Homo. Variant		Non Synonymous	1	1	60	CDS	ARHGAP12	c.1828A>G	M610V	2	-	0	2	0	0
NC_006089	14577073	14547688	SNP	A	G	Homo. Variant		Non Synonymous	1	1	60	CDS	ZNF438	c.568A>G	T190A	8	-	0	8	0	0
NC_006089	14577994	14548607	SNP	C	T	Homo. Variant		Non Synonymous	1	1	60	CDS	ZNF438	c.1487C>T	A496V	8	0	-	0	8	0
NC_006089	14578008	14548621	SNP	A	C	Homo. Variant		Non Synonymous	1	1	60	CDS	ZNF438	c.1501A>C	T501P	8	-	8	0	0	0
NC_006089	14580311	14550920	SNP	A	G	Homo. Variant		Non Synonymous	1	1	60	CDS	ZNF438	c.2225A>G	H742R	11	-	0	11	0	0
NC_006089	14580347	14550956	SNP	G	A	Homo. Variant		Non Synonymous	1	1	60	CDS	ZNF438	c.2261G>A	S754N	7	7	0	-	0	0
NC_006089	14580364	14550973	SNP	G	A	Homo. Variant		Non Synonymous	1	1	60	CDS	ZNF438	c.2278G>A	A760T	8	8	0	-	0	0
NC_006089	15636185	15604541	Indel	-	T	Homo. Variant		Frameshift	1	1	60	CDS	MKX	c.296->T	A99fs	3	0	0	0	3	0
NC_006089	15826148	15794121	SNP	G	A	Homo. Variant		Non Synonymous	1	1	60	CDS	LOC428417	c.425G>A	G142D	2	2	0	-	0	0
NC_006089	15869754	15837607	SNP	T	G	Homo. Variant		Non Synonymous	1	1	60	CDS	MASTL	c.1856T>G	V619G	4	0	0	4	-	0
NC_006089	15891395	15859190	SNP	G	A	Homo. Variant		Non Synonymous	1	1	60	CDS	ACBD5	c.685G>A	P229S	6	6	0	-	0	0
NC_006089	15891410	15859205	SNP	T	C	Homo. Variant		Non Synonymous	0.875	1	21.02	CDS	ACBD5	c.670T>C	I224V	8	0	7	0	-	0
NC_006089	16891318	16857167	SNP	C	T	Homo. Variant		Non Synonymous	0.8	1	12.01	CDS	KIAA1217	c.1822C>T	A608T	5	0	-	0	4	0
NC_006089	16891335	16857184	SNP	G	A	Homo. Variant		Non Synonymous	0.8	1	16.95	CDS	KIAA1217	c.1805G>A	A602V	5	4	0	-	0	0
NC_006089	17370867	17335699	SNP	C	T	Homo. Variant		Non Synonymous	1	1	60	CDS	ARMC3	c.2002C>T	V668I	7	0	-	0	7	0
NC_006089	17370888	17335720	SNP	C	T	Homo. Variant		Non Synonymous	1	1	60	CDS	ARMC3	c.1981C>T	V661M	6	0	-	0	6	0
NC_006089	17370907	17335739	SNP	C	T	Homo. Variant		Non Synonymous	1	1	60	CDS	ARMC3	c.1962C>T	M654I	5	0	-	0	5	0
NC_006089	17833248	17797098	SNP	C	T	Homo. Variant		Non Synonymous	1	1	60	CDS	DNAJC1	c.1112C>T	P371L	5	0	-	0	5	0
NC_006089	17894192	17857893	SNP	T	T|A	Hetero. Ref.		Non Synonymous	0.75	1	5.31	CDS	MLLT10	c.[1208T>T]+[1208T>A]	H403H, H403L	8	6	0	0	-	0
NC_006089	18761754	18723780	SNP	C	T	Homo. Variant		Non Synonymous	1	1	60	CDS	C2H10orf112	c.3721C>T	G1241S	7	0	-	0	7	0
NC_006089	18828094	18790018	SNP	T	C	Homo. Variant		Non Synonymous	0.75	0.999	9	CDS	C2H10orf112	c.2096T>C	H699R	4	0	3	0	-	0
NC_006089	19310299	19271328	SNP	C	T	Homo. Variant		Non Synonymous	1	1	60	CDS	SLC39A12	c.1112C>T	R371K	5	0	-	0	5	0
NC_006089	19350102	19311050	SNP	A	T	Homo. Variant		Non Synonymous	1	1	60	CDS	LOC428421	c.4142A>T	I1381K	3	-	0	0	3	0
NC_006089	19357036	19317967	SNP	A	C	Homo. Variant		Non Synonymous	0.8	1	12.01	CDS	LOC428421	c.3348A>C	D1116E	5	-	4	0	0	0
NC_006089	19381163	19342038	SNP	G	T	Homo. Variant		Non Synonymous	1	1	60	CDS	LOC428421	c.327G>T	D109E	6	0	0	-	6	0
NC_006089	19383907	19344777	SNP	T	C	Homo. Variant		Non Synonymous	1	1	60	CDS	LOC428421	c.8T>C	N3S	5	0	5	0	-	0
NC_006089	19485216	19445897	SNP	G	A	Homo. Variant		Non Synonymous	1	1	60	CDS	LOC771888	c.668G>A	T223I	8	8	0	-	0	0
NC_006089	19494841	19455511	SNP	C	T|C	Hetero. Ref.		Non Synonymous	0.75	1	5.31	CDS	LOC420516	c.[4135C>T]+[4135C>C]	D1379N, D1379D	8	0	-	0	6	0
NC_006089	19627670	19588120	SNP	G	A	Homo. Variant		Nonsense	1	1	60	CDS	LOC100857211	c.56G>A	W19.	5	5	0	-	0	0
NC_006089	19863061	19823025	SNP	A	G	Homo. Variant		Non Synonymous	1	1	60	CDS	CUBN	c.5824A>G	S1942G	6	-	0	6	0	0
NC_006089	20334957	20293941	SNP	T	C	Homo. Variant		Non Synonymous	1	1	60	CDS	ITGA8	c.2666T>C	V889A	5	0	5	0	-	0
NC_006089	20357887	20316822	SNP	G	A	Homo. Variant		Non Synonymous	1	1	60	CDS	ITGA8	c.3091G>A	A1031T	4	4	0	-	0	0
NC_006089	20582609	20541095	SNP	A	T	Homo. Variant		Non Synonymous	0.857	1	60	CDS	CROT [1]	c.1423A>T	T475S	7	-	0	1	6	0
NC_006089	20614123	20572534	SNP	C	T	Homo. Variant		Non Synonymous	0.75	1	9	CDS	ABCB1	c.1718C>T	R573H	4	0	-	0	3	0
NC_006089	20639772	20598141	SNP	T	G	Homo. Variant	Splice in CDS	Non Synonymous	1	1	60	CDS	ABCB1	c.3512T>G	E1171A	5	0	0	5	-	0
NC_006089	20741432	20699646	SNP	C	T	Homo. Variant		Non Synonymous	1	1	60	CDS	SLC25A40	c.781C>T	A261T	5	0	-	0	5	0
NC_006089	20755194	20713380	SNP	G	A	Homo. Variant		Nonsense	1	1	60	CDS	DBF4 [2]	c.18G>A	W6.	4	4	0	-	0	0
NC_006089	20767220	20725367	SNP	C	A	Homo. Variant		Non Synonymous	1	1	60	CDS	DBF4 [1]	c.1114C>A	P372T	11	11	-	0	0	0
NC_006089	20875419	20833353	SNP	G	C	Homo. Variant		Non Synonymous	1	1	60	CDS	ADAM22	c.1709G>C	R570P	3	0	3	-	0	0
NC_006089	20875464	20833398	SNP	C	T	Homo. Variant		Non Synonymous	1	1	60	CDS	ADAM22	c.1754C>T	S585L	3	0	-	0	3	0
NC_006089	21599590	21556163	SNP	G	A	Homo. Variant		Non Synonymous	1	1	60	CDS	STEAP2	c.1424G>A	S475N	6	6	0	-	0	0
NC_006089	21599598	21556171	SNP	G	A	Homo. Variant		Non Synonymous	1	1	60	CDS	STEAP2	c.1432G>A	V478I	5	5	0	-	0	0
NC_006089	21599628	21556201	SNP	G	A	Homo. Variant		Non Synonymous	1	1	60	CDS	STEAP2	c.1462G>A	V488M	8	8	0	-	0	0
NC_006089	21611362	21567924	SNP	T	C	Homo. Variant		Non Synonymous	0.857	1	18.01	CDS	C2H7orf63	c.350T>C	V117A	7	0	6	0	-	0
NC_006089	21617477	21574030	SNP	G	A	Homo. Variant		Non Synonymous	1	1	60	CDS	C2H7orf63	c.806G>A	S269N	9	9	0	-	0	0
NC_006089	21620025	21576571	SNP	C	T	Homo. Variant		Non Synonymous	0.9	1	27.02	CDS	C2H7orf63	c.962C>T	T321M	10	0	-	0	9	0
NC_006089	22590024	22545057	SNP	A	G	Homo. Variant		Non Synonymous	1	1	60	CDS	AKAP9	c.94A>G	T32A	8	-	0	8	0	0
NC_006089	22612341	22567332	SNP	G	A	Homo. Variant		Non Synonymous	1	1	60	CDS	AKAP9	c.3857G>A	S1286N	9	9	0	-	0	0
NC_006089	22615324	22570312	SNP	G	C	Homo. Variant		Non Synonymous	0.875	1	21.02	CDS	AKAP9	c.4297G>C	D1433H	8	0	7	-	0	0
NC_006089	22658504	22613403	SNP	T	G	Homo. Variant		Non Synonymous	1	1	60	CDS	AKAP9	c.10693T>G	.3565G	7	0	0	7	-	0
NC_006089	22786464	22741082	SNP	A	G	Homo. Variant		Non Synonymous	1	1	60	CDS	ANKIB1	c.3149A>G	H1050R	6	-	0	6	0	0
NC_006089	22836149	22790665	SNP	A	C	Homo. Variant		Non Synonymous	0.833	1	60	CDS	PEX1	c.1787A>C	V596G	6	-	5	0	0	1
NC_006089	23568541	23521656	SNP	T	G	Homo. Variant		Non Synonymous	0.833	1	15.01	CDS	LOC420562	c.1197T>G	I399M	6	0	0	5	-	0
NC_006089	24032500	23984791	SNP	G	A	Homo. Variant		Non Synonymous	0.9	1	27.02	CDS	PON2	c.521G>A	P174L	10	9	0	-	0	0
NC_006089	24850595	24801383	SNP	G	A	Homo. Variant		Non Synonymous	1	1	60	CDS	ASNS	c.590G>A	A197V	3	3	0	-	0	0
NC_006089	24889237	24839945	SNP	C	T	Homo. Variant		Non Synonymous	1	1	60	CDS	COL28A1	c.3206C>T	R1069H	6	0	-	0	6	0
NC_006089	24917283	24867942	SNP	A	G	Homo. Variant		Non Synonymous	1	1	60	CDS	COL28A1	c.1613A>G	L538P	2	-	0	2	0	0
NC_006089	24917307	24867966	SNP	T	G	Homo. Variant		Non Synonymous	1	1	60	CDS	COL28A1	c.1589T>G	Q530P	2	0	0	2	-	0
NC_006089	24945835	24896455	SNP	T	C	Homo. Variant		Non Synonymous	1	1	60	CDS	COL28A1	c.506T>C	N169S	5	0	5	0	-	0
NC_006089	25225187	25175243	SNP	A	C	Homo. Variant		Non Synonymous	1	1	60	CDS	LOC100857990	c.114A>C	K38N	6	-	6	0	0	0
NC_006089	26841906	26789159	SNP	T	C	Homo. Variant		Non Synonymous	1	1	60	CDS	VWDE	c.2678T>C	N893S	11	0	11	0	-	0
NC_006089	26842359	26789612	SNP	C	T	Homo. Variant		Non Synonymous	1	1	60	CDS	VWDE	c.2225C>T	R742K	6	0	-	0	6	0
NC_006089	26842680	26789931	SNP	C	A	Homo. Variant		Non Synonymous	1	1	60	CDS	VWDE	c.1906C>A	A636S	7	7	-	0	0	0
NC_006089	26854317	26801549	SNP	G	A	Homo. Variant		Non Synonymous	0.833	1	15.01	CDS	VWDE	c.317G>A	S106F	6	5	0	-	0	0
NC_006089	28113367	28058335	SNP	C	T	Homo. Variant		Non Synonymous	0.889	1	60	CDS	AGMO	c.724C>T	A242T	9	0	-	0	8	1
NC_006089	28202244	28147060	SNP	C	T	Homo. Variant		Non Synonymous	0.8	1	12.01	CDS	AGMO	c.167C>T	R56H	5	0	-	0	4	0
NC_006089	28638361	28582403	SNP	C	G	Homo. Variant		Non Synonymous	1	1	60	CDS	LRRC72	c.604C>G	P202A	2	0	-	2	0	0
NC_006089	30363487	30304482	SNP	C	T	Homo. Variant		Non Synonymous	1	1	60	CDS	LOC776051	c.34C>T	R12W	4	0	-	0	4	0
NC_006089	31794325	31732567	SNP	C	T	Homo. Variant		Non Synonymous	1	1	60	CDS	MPP6	c.1673C>T	P558L	5	0	-	0	5	0
NC_006089	34103818	34037963	SNP	T	C	Homo. Variant		Non Synonymous	1	1	60	CDS	TRIL	c.827T>C	D276G	4	0	4	0	-	0
NC_006089	34438427	34371952	SNP	G	A	Homo. Variant		Non Synonymous	1	1	60	CDS	WIPF3	c.514G>A	A172T	2	2	0	-	0	0
NC_006089	34635691	34568820	SNP	T	C	Homo. Variant		Non Synonymous	1	1	60	CDS	ANKRD28	c.1052T>C	K351R	7	0	7	0	-	0
NC_006089	34900769	34833309	SNP	G	A	Homo. Variant		Non Synonymous	0.75	1	9	CDS	RFTN1	c.1535G>A	P512L	4	3	0	-	0	0
NC_006089	36487047	36417022	SNP	A	G|A	Hetero. Ref.		Non Synonymous	0.778	1	2.4	CDS	PP2D1	c.[1604A>G]+[1604A>A]	I535T, I535I	9	-	0	7	0	0
NC_006089	38596609	38522472	SNP	A	T	Homo. Variant		Non Synonymous	0.8	1	12.01	CDS	OXSM	c.1005A>T	K335N	5	-	0	0	4	0
NC_006089	39501198	39425412	SNP	A	C	Homo. Variant		Non Synonymous	1	1	60	CDS	AZI2	c.374A>C	L125W	2	-	2	0	0	0
NC_006089	41321952	41242586	SNP	C	T	Homo. Variant		Non Synonymous	0.8	1	12.01	CDS	C2H3orf77	c.107C>T	R36H	5	0	-	0	4	0
NC_006089	41824151	41743717	SNP	G	A	Homo. Variant		Non Synonymous	1	1	60	CDS	LOC100857278	c.1373G>A	T458I	2	2	0	-	0	0
NC_006089	41824444	41744010	SNP	C	A	Homo. Variant		Non Synonymous	1	1	60	CDS	LOC100857278	c.1210C>A	A404S	2	2	-	0	0	0
NC_006089	41893220	41812656	SNP	C	G	Homo. Variant		Non Synonymous	1	1	60	CDS	GGCT	c.86C>G	A29G	2	0	-	2	0	0
NC_006089	42253966	42172638	SNP	C	A	Homo. Variant		Non Synonymous	1	1	60	CDS	COL6A6	c.6188C>A	T2063N	4	4	-	0	0	0
NC_006089	42255960	42174628	SNP	G	A	Homo. Variant		Non Synonymous	1	1	60	CDS	COL6A6	c.6754G>A	V2252I	6	6	0	-	0	0
NC_006089	42393707	42312067	SNP	C	T	Homo. Variant		Non Synonymous	1	1	60	CDS	ASTE1	c.1607C>T	R536Q	9	0	-	0	9	0
NC_006089	42437846	42356129	SNP	C	T	Homo. Variant		Non Synonymous	1	1	60	CDS	LOC100857506	c.757C>T	P253S	12	0	-	0	12	0
NC_006089	43322741	43239156	SNP	T	G	Homo. Variant		Non Synonymous	1	1	60	CDS	TOPBP1	c.3137T>G	N1046T	9	0	0	9	-	0
NC_006089	43465560	43381648	SNP	T	C	Homo. Variant		Non Synonymous	1	1	60	CDS	LZTFL1	c.80T>C	L27P	2	0	2	0	-	0
NC_006089	43834379	43749632	SNP	C	T	Homo. Variant		Non Synonymous	1	1	60	CDS	TGM4	c.160C>T	A54T	10	0	-	0	10	0
NC_006089	44137921	44052522	SNP	G	A	Homo. Variant		Non Synonymous	1	1	60	CDS	ULK4	c.3604G>A	R1202C	9	9	0	-	0	0
NC_006089	44319227	44233452	SNP	C	T	Homo. Variant		Non Synonymous	1	1	60	CDS	ULK4	c.1628C>T	C543Y	2	0	-	0	2	0
NC_006089	44319228	44233453	SNP	A	T	Homo. Variant		Non Synonymous	1	1	60	CDS	ULK4	c.1627A>T	C543S	2	-	0	0	2	0
NC_006089	44319234	44233459	SNP	T	C	Homo. Variant		Non Synonymous	1	1	60	CDS	ULK4	c.1621T>C	I541V	2	0	2	0	-	0
NC_006089	44504105	44417925	SNP	A	G	Homo. Variant		Non Synonymous	1	1	60	CDS	CCK	c.250A>G	W84R	3	-	0	3	0	0
NC_006089	45040930	44953519	SNP	T	T|A	Hetero. Ref.		Non Synonymous	0.778	1	2.4	CDS	SLC25A38	c.[334T>T]+[334T>A]	I112I, I112F	9	7	0	0	-	0
NC_006089	45933316	45843997	SNP	T	C	Homo. Variant		Non Synonymous	1	1	60	CDS	LOC420726	c.20T>C	V7A	2	0	2	0	-	0
NC_006089	45933620	45844300	SNP	T	C	Homo. Variant		Non Synonymous	1	1	60	CDS	LOC420726	c.230T>C	V77A	3	0	3	0	-	0
NC_006089	47416201	47323898	SNP	C	G	Homo. Variant		Non Synonymous	1	1	60	CDS	ANLN	c.2814C>G	E938D	6	0	-	6	0	0
NC_006089	47593872	47501151	SNP	C	A	Homo. Variant		Non Synonymous	1	1	60	CDS	2013-09-07	c.764C>A	G255V	10	10	-	0	0	0
NC_006089	48197976	48103938	SNP	C	T	Homo. Variant		Non Synonymous	1	1	60	CDS	BMPER	c.1957C>T	V653I	11	0	-	0	11	0
NC_006089	48689563	48594580	SNP	C	G	Homo. Variant		Non Synonymous	1	1	60	CDS	FKBP9	c.599C>G	R200P	9	0	-	9	0	0
NC_006089	48689569	48594586	SNP	A	G	Homo. Variant		Non Synonymous	1	1	60	CDS	FKBP9	c.593A>G	M198T	9	-	0	9	0	0
NC_006089	49825742	49728199	Indel	-	G	Homo. Variant		Frameshift	1	1	60	CDS	LOC776590	c.29->G	V10fs	3	0	0	3	0	0
NC_006089	49825745	49728201	Indel	A	-	Homo. Variant		Frameshift	1	1	60	CDS	LOC776590	c.28A>-	L9fs	2	-	0	0	0	2
NC_006089	49827065	49729512	SNP	A	T	Homo. Variant		Non Synonymous	1	1	60	CDS	LOC776593	c.622A>T	S208T	3	-	0	0	3	0
NC_006089	49827609	49730054	SNP	C	A	Homo. Variant		Non Synonymous	0.857	1	18.01	CDS	LOC776593	c.150C>A	W50C	7	6	-	0	0	0
NC_006089	49827610	49730055	SNP	C	G	Homo. Variant		Non Synonymous	0.857	1	18.01	CDS	LOC776593	c.149C>G	W50S	7	0	-	6	0	0
NC_006089	49827743	49730188	SNP	T	C	Homo. Variant		Non Synonymous	1	1	60	CDS	LOC776593	c.16T>C	T6A	2	0	2	0	-	0
NC_006089	49827755	49730200	SNP	T	C	Homo. Variant		Non Synonymous	1	1	60	CDS	LOC776593	c.4T>C	T2A	2	0	2	0	-	0
NC_006089	50507838	50409036	SNP	G	C	Homo. Variant		Non Synonymous	0.8	1	12.01	CDS	YAE1D1 [1]	c.601G>C	V201L	5	0	4	-	0	0
NC_006089	51843612	51742423	SNP	A	C	Homo. Variant		Non Synonymous	1	1	60	CDS	C2H7orf25	c.122A>C	V41G	2	-	2	0	0	0
NC_006089	52279655	52177720	SNP	G	A	Homo. Variant		Non Synonymous	1	1	60	CDS	BLVRA	c.368G>A	S123N	3	3	0	-	0	0
NC_006089	55441864	55333459	SNP	T	G	Homo. Variant		No Start	1	1	60	CDS	LOC100857245	c.1T>G	M1L	4	0	0	4	-	0
NC_006089	55577581	55468897	SNP	C	T	Homo. Variant		Non Synonymous	1	1	60	CDS	NFX1	c.59C>T	T20M	4	0	-	0	4	0
NC_006089	56889967	56778589	SNP	C	A	Homo. Variant		Non Synonymous	0.833	1	15.01	CDS	NFATC1	c.57C>A	Q19H	6	5	-	0	0	0
NC_006089	57976285	57862841	SNP	G	A	Homo. Variant		Non Synonymous	0.75	1	9	CDS	KIAA0319	c.766G>A	D256N	4	3	0	-	0	0
NC_006089	58061372	57947726	SNP	T	C	Homo. Variant		Non Synonymous	1	1	60	CDS	MRS2	c.104T>C	D35G	2	0	2	0	-	0
NC_006089	58123778	58010003	SNP	A	C	Homo. Variant		Non Synonymous	1	1	60	CDS	LOC420821	c.1489A>C	T497P	3	-	3	0	0	0
NC_006089	60247886	60129799	SNP	T	C	Homo. Variant		Non Synonymous	1	1	60	CDS	LOC100859207	c.38T>C	V13A	7	0	7	0	-	0
NC_006089	60576923	60458205	SNP	T	A	Homo. Variant		Non Synonymous	1	1	60	CDS	TPMT	c.223T>A	L75M	3	3	0	0	-	0
NC_006089	60701083	60582127	SNP	A	G	Homo. Variant		Non Synonymous	1	1	60	CDS	KIF13A	c.4568A>G	H1523R	4	-	0	4	0	0
NC_006089	60708688	60589713	SNP	T	C	Homo. Variant		Non Synonymous	1	1	60	CDS	KIF13A	c.4997T>C	M1666T	10	0	10	0	-	0
NC_006089	60812832	60693651	SNP	G	A	Homo. Variant		Non Synonymous	1	1	60	CDS	CCDC90A	c.19G>A	L7F	2	2	0	-	0	0
NC_006089	60895221	60775868	SNP	A	C	Homo. Variant		Non Synonymous	1	1	60	CDS	CD83	c.19A>C	T7P	3	-	3	0	0	0
NC_006089	61776229	61655001	SNP	G	C	Homo. Variant		Non Synonymous	1	1	60	CDS	ATXN1	c.2213G>C	A738G	4	0	4	-	0	0
NC_006089	62917619	62794125	SNP	G	A	Homo. Variant		Non Synonymous	1	1	60	CDS	HIVEP1	c.7787G>A	A2596V	5	5	0	-	0	0
NC_006089	62941567	62818038	SNP	A	T	Homo. Variant		Non Synonymous	1	1	60	CDS	HIVEP1	c.5566A>T	C1856S	8	-	0	0	8	0
NC_006089	62942185	62818653	SNP	T	C	Homo. Variant		Non Synonymous	1	1	60	CDS	HIVEP1	c.4951T>C	S1651G	8	0	8	0	-	0
NC_006089	62943970	62820434	SNP	T	C	Homo. Variant		Non Synonymous	1	1	60	CDS	HIVEP1	c.3170T>C	N1057S	3	0	3	0	-	0
NC_006089	63398333	63273778	SNP	T	C	Homo. Variant		Non Synonymous	0.857	1	18.01	CDS	LOC100858306	c.212T>C	N71S	7	0	6	0	-	0
NC_006089	63400439	63275870	SNP	G	A	Homo. Variant		Non Synonymous	1	1	60	CDS	SYCP2L	c.2120G>A	T707M	5	5	0	-	0	0
NC_006089	63409520	63284927	SNP	G	A	Homo. Variant		Non Synonymous	0.75	1	9	CDS	SYCP2L	c.1174G>A	P392S	4	3	0	-	0	0
NC_006089	63446968	63322285	SNP	T	A	Homo. Variant		Non Synonymous	1	1	60	CDS	MAK	c.1147T>A	S383T	7	7	0	0	-	0
NC_006089	63449167	63324474	SNP	T	C	Homo. Variant		Non Synonymous	0.8	1	12.01	CDS	MAK	c.1160T>C	V387A	5	0	4	0	-	0
NC_006089	63449173	63324480	SNP	C	G	Homo. Variant		Non Synonymous	0.75	1	9	CDS	MAK	c.1166C>G	A389G	4	0	-	3	0	0
NC_006089	63471490	63346746	SNP	G	T	Homo. Variant		Non Synonymous	1	1	60	CDS	GCNT2	c.152G>T	A51E	4	0	0	-	4	0
NC_006089	63797580	63672170	SNP	C	G	Homo. Variant		Non Synonymous	1	1	60	CDS	OFCC1	c.1473C>G	I491M	3	0	-	3	0	0
NC_006089	66129608	65999290	SNP	G	A	Homo. Variant		Non Synonymous	1	1	60	CDS	ECI2 [1]	c.428G>A	R143H	4	4	0	-	0	0
NC_006089	67610148	67476715	SNP	T	A	Homo. Variant		Non Synonymous	1	1	60	CDS	MYLK4	c.2071T>A	I691L	12	12	0	0	-	0
NC_006089	67822354	67688508	SNP	C	T	Homo. Variant		Non Synonymous	1	1	60	CDS	WRNIP1	c.920C>T	A307V	7	0	-	0	7	0
NC_006089	67937768	67803646	SNP	T	A	Homo. Variant		Non Synonymous	1	1	60	CDS	SERPINBP1	c.1101T>A	L367F	5	5	0	0	-	0
NC_006089	67937769	67803647	SNP	A	G	Homo. Variant		Non Synonymous	1	1	60	CDS	SERPINBP1	c.1100A>G	L367S	5	-	0	5	0	0
NC_006089	67957944	67823780	SNP	T	C	Homo. Variant		Non Synonymous	1	1	60	CDS	SERPINB12	c.958T>C	N320D	7	0	7	0	-	0
NC_006089	68611780	68476161	SNP	C	T	Homo. Variant		Non Synonymous	1	1	60	CDS	PIGN	c.1913C>T	S638F	4	0	-	0	4	0
NC_006089	68643504	68507799	SNP	T	C	Homo. Variant		Non Synonymous	1	1	60	CDS	PIGN	c.2798T>C	M933T	6	0	6	0	-	0
NC_006089	68843490	68707351	SNP	C	T	Homo. Variant		Non Synonymous	0.857	1	18.01	CDS	CDH20	c.199C>T	V67I	7	0	-	0	6	0
NC_006089	69381320	69244049	SNP	C	A	Homo. Variant		Non Synonymous	1	1	60	CDS	C2H5orf22	c.693C>A	M231I	7	7	-	0	0	0
NC_006089	70144042	70005369	SNP	A	G	Homo. Variant		Non Synonymous	1	1	60	CDS	LOC768523	c.14A>G	I5T	5	-	0	5	0	0
NC_006089	74605813	74459422	SNP	G	C	Homo. Variant		Non Synonymous	1	1	60	CDS	CDH18	c.1824G>C	Q608H	5	0	5	-	0	0
NC_006089	75860036	75711112	SNP	T	C	Homo. Variant		Non Synonymous	1	1	60	CDS	ZNF622	c.440T>C	V147A	8	0	8	0	-	0
NC_006089	75898002	75748994	SNP	G	A	Homo. Variant		Non Synonymous	1	1	60	CDS	2013-03-11	c.32G>A	R11Q	3	3	0	-	0	0
NC_006089	76405672	76255532	SNP	C	A	Homo. Variant		Non Synonymous	1	1	60	CDS	LOC427097	c.662C>A	S221I	6	6	-	0	0	0
NC_006089	76405675	76255535	SNP	C	G	Homo. Variant		Non Synonymous	1	1	60	CDS	LOC427097	c.659C>G	C220S	5	0	-	5	0	0
NC_006089	76831888	76680918	SNP	C	T	Homo. Variant		Non Synonymous	1	1	60	CDS	DNAH5	c.10541C>T	T3514I	6	0	-	0	6	0
NC_006089	76832903	76681933	SNP	G	A	Homo. Variant		Non Synonymous	1	1	60	CDS	DNAH5	c.10633G>A	D3545N	2	2	0	-	0	0
NC_006089	78503835	78349608	SNP	G	A	Homo. Variant		Non Synonymous	0.889	1	24.02	CDS	CMBL [1]	c.151G>A	V51I	9	8	0	-	0	0
NC_006089	78566236	78411873	SNP	A	T	Homo. Variant		Non Synonymous	0.8	1	12.01	CDS	FAM173B	c.633A>T	E211D	5	-	0	0	4	0
NC_006089	79324109	79168177	SNP	C	T	Homo. Variant		Non Synonymous	1	1	60	CDS	MTRR	c.2027C>T	R676K	11	0	-	0	11	0
NC_006089	79329238	79173289	SNP	C	T	Homo. Variant		Non Synonymous	1	1	60	CDS	MTRR	c.1526C>T	G509E	3	0	-	0	3	0
NC_006089	79350783	79194794	SNP	A	G	Homo. Variant		Non Synonymous	1	1	60	CDS	FASTKD3	c.58A>G	T20A	4	-	0	4	0	0
NC_006089	79448902	79292732	Indel	-	T	Homo. Variant		Frameshift	1	1	60	CDS	ADCY2	c.1093->T	K365fs	7	0	0	0	7	0
NC_006089	84449737	84283985	SNP	A	T	Homo. Variant		Non Synonymous	1	1	60	CDS	C2H9orf5	c.349A>T	S117T	2	-	0	0	2	0
NC_006089	85812667	85644290	SNP	T	C	Homo. Variant		Non Synonymous	1	1	60	CDS	ZNF830	c.322T>C	T108A	2	0	2	0	-	0
NC_006089	85966829	85798126	SNP	C	T	Homo. Variant		Non Synonymous	1	1	60	CDS	LOC100858123	c.305C>T	P102L	4	0	-	0	4	0
NC_006089	89078804	88904791	SNP	T	C	Homo. Variant		Non Synonymous	1	1	60	CDS	LOC428510	c.590T>C	N197S	2	0	2	0	-	0
NC_006089	89279859	89105478	SNP	C	T	Homo. Variant		Non Synonymous	1	1	60	CDS	LOC420992	c.202C>T	P68S	4	0	-	0	4	0
NC_006089	89289002	89114610	SNP	A	G	Homo. Variant		Non Synonymous	1	1	60	CDS	LOC420992	c.898A>G	T300A	5	-	0	5	0	0
NC_006089	89363798	89189231	SNP	A	T	Homo. Variant		Non Synonymous	1	1	60	CDS	INVS	c.1840A>T	C614S	9	-	0	0	9	0
NC_006089	90111176	89935097	SNP	A	G	Homo. Variant		Non Synonymous	1	1	60	CDS	LRRC16A	c.3254A>G	L1085P	3	-	0	3	0	0
NC_006089	90111254	89935175	SNP	A	G	Homo. Variant		Non Synonymous	0.75	1	10	CDS	LRRC16A	c.3176A>G	F1059S	4	-	0	3	0	0
NC_006089	93843969	93660985	SNP	C	G	Homo. Variant		Non Synonymous	1	1	60	CDS	RTTN	c.4678C>G	P1560A	7	0	-	7	0	0
NC_006089	96997072	96808663	SNP	A	G	Homo. Variant		Non Synonymous	1	1	60	CDS	CEP192	c.7510A>G	C2504R	8	-	0	8	0	0
NC_006089	97011464	96823016	SNP	C	T	Homo. Variant		Non Synonymous	0.857	1	18.01	CDS	CEP192	c.6589C>T	A2197T	7	0	-	0	6	0
NC_006089	97032904	96844408	SNP	T	G	Homo. Variant		Non Synonymous	1	1	60	CDS	CEP192	c.3655T>G	K1219Q	11	0	0	11	-	0
NC_006089	97406663	97217302	SNP	C	A	Homo. Variant		Non Synonymous	1	1	60	CDS	MPPE1	c.733C>A	Q245K	7	7	-	0	0	0
NC_006089	98865570	98673135	SNP	A	C	Homo. Variant		Non Synonymous	1	1	60	CDS	CCDC165	c.967A>C	S323A	2	-	2	0	0	0
NC_006089	100065462	99870572	SNP	G	A	Homo. Variant		Non Synonymous	1	1	60	CDS	LOC421054	c.274G>A	A92T	7	7	0	-	0	0
NC_006089	100065589	99870699	SNP	C	A	Homo. Variant		Non Synonymous	0.75	1	9	CDS	LOC421054	c.401C>A	P134H	4	3	-	0	0	0
NC_006089	100066068	99871178	SNP	A	G	Homo. Variant		Non Synonymous	1	1	60	CDS	LOC421054	c.880A>G	T294A	4	-	0	4	0	0
NC_006089	100066405	99871515	SNP	C	T	Homo. Variant		Non Synonymous	1	1	60	CDS	LOC421054	c.1217C>T	A406V	2	0	-	0	2	0
NC_006089	100066492	99871601	SNP	C	T	Homo. Variant		Non Synonymous	1	1	60	CDS	LOC421054	c.1303C>T	P435S	3	0	-	0	3	0
NC_006089	100092443	99897483	SNP	C	T	Homo. Variant		Non Synonymous	0.833	1	15.01	CDS	LOC100858093	c.922C>T	G308R	6	0	-	0	5	0
NC_006089	100098071	99903100	SNP	C	T	Homo. Variant		Non Synonymous	0.75	1	22.59	CDS	LOC100858093	c.505C>T	G169S	4	0	-	0	3	0
NC_006089	100098218	99903247	SNP	A	G	Homo. Variant		Non Synonymous	1	1	60	CDS	LOC100858093	c.358A>G	C120R	7	-	0	7	0	0
NC_006089	100809804	100613301	SNP	T	C	Homo. Variant		Non Synonymous	0.75	1	9	CDS	MYOM1	c.2585T>C	L862P	4	0	3	0	-	0
NC_006089	100927154	100730432	SNP	T	G	Homo. Variant		Non Synonymous	1	1	60	CDS	EMILIN2	c.86T>G	H29P	2	0	0	2	-	0
NC_006089	100950738	100753968	SNP	T	C	Homo. Variant		Non Synonymous	0.857	1	18.01	CDS	SMCHD1	c.6323T>C	D2108G	7	0	6	0	-	0
NC_006089	101020427	100823554	Indel	-	G	Homo. Variant		Frameshift	1	1	60	CDS	SMCHD1	c.499->G	R167fs	3	0	0	3	0	0
NC_006089	103028617	102827918	SNP	T	C	Homo. Variant		Non Synonymous	1	1	60	CDS	LAMA3	c.2072T>C	F691S	2	0	2	0	-	0
NC_006089	104024491	103821723	SNP	G	A	Homo. Variant		Non Synonymous	0.75	1	9	CDS	TAF4B	c.35G>A	R12H	4	3	0	-	0	0
NC_006089	104043233	103840409	SNP	T	C	Homo. Variant		Non Synonymous	0.857	1	18.01	CDS	TAF4B	c.656T>C	M219T	7	0	6	0	-	0
NC_006089	106001038	105794470	SNP	G	A	Homo. Variant		Non Synonymous	0.75	1	60	CDS	DSG2	c.1723G>A	D575N	4	3	0	-	0	1
NC_006089	106006343	105799767	SNP	A	G	Homo. Variant		Non Synonymous	1	1	60	CDS	DSG2	c.2146A>G	S716G	5	-	0	5	0	0
NC_006089	106006529	105799953	SNP	A	G	Homo. Variant		Non Synonymous	1	1	60	CDS	DSG2	c.2332A>G	T778A	4	-	0	4	0	0
NC_006089	106006559	105799983	SNP	A	G	Homo. Variant		Non Synonymous	1	1	60	CDS	DSG2	c.2362A>G	T788A	4	-	0	4	0	0
NC_006089	106175849	105968888	SNP	C	T	Homo. Variant		Non Synonymous	0.75	1	9	CDS	TRAPPC8	c.4214C>T	G1405E	4	0	-	0	3	0
NC_006089	106193271	105986273	SNP	T	C	Homo. Variant		Non Synonymous	0.75	1	9	CDS	TRAPPC8	c.3032T>C	H1011R	4	0	3	0	-	0
NC_006089	106965058	106756573	SNP	A	T	Homo. Variant		Non Synonymous	0.833	1	31.95	CDS	NOL4	c.1525A>T	S509T	6	-	0	0	5	0
NC_006089	107557403	107347648	SNP	C	T	Homo. Variant		Non Synonymous	1	1	60	CDS	LOC100859578	c.44C>T	R15H	2	0	-	0	2	0
NC_006089	107557442	107347687	SNP	G	A	Homo. Variant		Non Synonymous	1	1	60	CDS	LOC100859578	c.5G>A	T2M	4	4	0	-	0	0
NC_006089	107803236	107592947	SNP	A	G	Homo. Variant		Non Synonymous	0.8	1	12.01	CDS	KIAA0146	c.550A>G	M184V	5	-	0	4	0	0
NC_006089	107823422	107613093	SNP	C	G	Homo. Variant		Non Synonymous	0.75	1	9	CDS	PRKDC	c.12027C>G	M4009I	4	0	-	3	0	0
NC_006089	107854954	107644538	SNP	A	G	Homo. Variant		Non Synonymous	0.857	1	18.01	CDS	PRKDC	c.7634A>G	L2545S	7	-	0	6	0	0
NC_006089	107877699	107667229	SNP	C	G	Homo. Variant		Non Synonymous	0.875	1	21.02	CDS	PRKDC	c.4119C>G	M1373I	8	0	-	7	0	0
NC_006089	107878766	107668292	SNP	C	G	Homo. Variant		Non Synonymous	1	1	60	CDS	PRKDC	c.3938C>G	C1313S	10	0	-	10	0	0
NC_006089	107889397	107678896	SNP	A	T	Homo. Variant		Non Synonymous	0.889	1	24.02	CDS	PRKDC	c.2401A>T	S801T	9	-	0	0	8	0
NC_006089	107892242	107681737	SNP	C	T	Homo. Variant		Non Synonymous	0.8	1	12.01	CDS	PRKDC	c.1784C>T	S595N	5	0	-	0	4	0
NC_006089	107977971	107767247	SNP	A	G	Homo. Variant		Non Synonymous	0.909	1	30.03	CDS	LOC421108	c.77A>G	N26S	11	-	0	10	0	0
NC_006089	108402588	108190939	SNP	A	T	Homo. Variant		Non Synonymous	1	1	60	CDS	C2H8orf22	c.91A>T	T31S	6	-	0	0	6	0
NC_006089	110494874	110279217	SNP	T	T|C	Hetero. Ref.		Non Synonymous	0.778	1	2.4	CDS	LOC421123	c.[1304T>T]+[1304T>C]	V435A, V435V	9	0	7	0	-	0
NC_006089	110538703	110322975	SNP	A	T	Homo. Variant		Non Synonymous	0.857	1	18.01	CDS	LOC100858133	c.238A>T	S80C	7	-	0	0	6	0
NC_006089	110542785	110327051	SNP	T	C	Homo. Variant	Splice in CDS	Non Synonymous	1	1	60	CDS	LOC100858133	c.632T>C	I211T	4	0	4	0	-	0
NC_006089	110542796	110327062	SNP	C	T	Homo. Variant		Non Synonymous	1	1	60	CDS	LOC100858133	c.643C>T	H215Y	4	0	-	0	4	0
NC_006089	110551262	110335517	SNP	G	A	Homo. Variant		Non Synonymous	1	1	60	CDS	LOC100858133	c.1103G>A	G368E	7	7	0	-	0	0
NC_006089	110563244	110347479	SNP	A	G	Homo. Variant		Non Synonymous	1	1	60	CDS	LOC100858133	c.1468A>G	T490A	7	-	0	7	0	0
NC_006089	110611469	110395614	SNP	G	A	Homo. Variant		Non Synonymous	0.875	1	21.02	CDS	LOC100858133	c.3242G>A	R1081H	8	7	0	-	0	0
NC_006089	110643040	110427127	SNP	A	G	Homo. Variant		Non Synonymous	1	1	60	CDS	LOC100858133	c.4661A>G	D1554G	5	-	0	5	0	0
NC_006089	111001586	110784942	SNP	G	C	Homo. Variant		Non Synonymous	0.889	1	24.02	CDS	TGS1	c.580G>C	V194L	9	0	8	-	0	0
NC_006089	111006976	110790326	SNP	A	G|A	Hetero. Ref.		Non Synonymous	0.75	1	5.31	CDS	TGS1	c.[1826A>G]+[1826A>A]	N609N, N609S	8	-	0	6	0	0
NC_006089	111007011	110790361	SNP	A	G	Homo. Variant		Non Synonymous	0.833	1	17.98	CDS	TGS1	c.1861A>G	R621G	6	-	0	5	0	0
NC_006089	111007012	110790362	SNP	G	A	Homo. Variant		Non Synonymous	0.833	1	15.01	CDS	TGS1	c.1862G>A	R621K	6	5	0	-	0	0
NC_006089	111097294	110880449	SNP	T	G	Homo. Variant		Non Synonymous	0.857	1	35.09	CDS	LOC430761	c.2395T>G	T799P	7	0	0	6	-	0
NC_006089	111104276	110887416	SNP	G	A	Homo. Variant		Non Synonymous	0.889	1	24.02	CDS	LOC430761	c.1453G>A	P485S	9	8	0	-	0	0
NC_006089	111109362	110892499	SNP	T	A	Homo. Variant		Non Synonymous	0.8	1	12.01	CDS	LOC430761	c.628T>A	M210L	5	4	0	0	-	0
NC_006089	111113366	110896496	SNP	T	C	Homo. Variant		Non Synonymous	1	1	60	CDS	LOC430761	c.230T>C	K77R	5	0	5	0	-	0
NC_006089	111137946	110921011	SNP	G	T	Homo. Variant		Non Synonymous	1	1	60	CDS	MOS	c.1015G>T	L339I	2	0	0	-	2	0
NC_006089	111201326	110984229	SNP	C	T	Homo. Variant		Non Synonymous	1	1	60	CDS	CHCHD7	c.14C>T	A5V	6	0	-	0	6	0
NC_006089	111504731	111287016	SNP	T	T|G	Hetero. Ref.		Non Synonymous	0.778	1	2.4	CDS	IMPAD1	c.[684T>T]+[684T>G]	L228L, L228F	9	0	0	7	-	0
NC_006089	111808938	111590580	SNP	T	A	Homo. Variant		Non Synonymous	1	1	60	CDS	LOC421133	c.620T>A	L207H	2	2	0	0	-	0
NC_006089	112895954	112675217	SNP	C	T	Homo. Variant		Non Synonymous	0.857	1	60	CDS	CHD7	c.3668C>T	S1223L	7	0	-	0	6	1
NC_006089	112901628	112680883	SNP	C	T	Homo. Variant		Non Synonymous	0.75	1	9	CDS	CHD7	c.4184C>T	S1395F	4	0	-	0	3	0
NC_006089	114871621	114647007	SNP	A	G	Homo. Variant		Non Synonymous	1	1	60	CDS	DNAJC5B	c.154A>G	K52E	3	-	0	3	0	0
NC_006089	115199103	114973748	SNP	T	A	Homo. Variant		Non Synonymous	1	1	60	CDS	C2H8orf45	c.844T>A	Y282N	3	3	0	0	-	0
NC_006089	115275986	115050472	SNP	C	A	Homo. Variant		Non Synonymous	1	1	60	CDS	CSPP1	c.1303C>A	H435N	10	10	-	0	0	0
NC_006089	116428667	116200578	SNP	T	C	Homo. Variant		Non Synonymous	1	1	60	CDS	LOC100858709	c.88T>C	I30V	3	0	3	0	-	0
NC_006089	116454330	116226191	SNP	T	C	Homo. Variant		Non Synonymous	1	1	60	CDS	NCOA2	c.3359T>C	Q1120R	3	0	3	0	-	0
NC_006089	117542604	117312336	SNP	A	G	Homo. Variant		Non Synonymous	0.875	1	24.95	CDS	KCNB2	c.2174A>G	N725S	8	-	0	7	0	0
NC_006089	117559068	117328771	SNP	T	C	Homo. Variant		Non Synonymous	1	1	60	CDS	TERF1	c.41T>C	L14P	2	0	2	0	-	0
NC_006089	120289509	120054459	SNP	T	G	Homo. Variant		Non Synonymous	1	1	60	CDS	FAM164A	c.605T>G	V202G	10	0	0	10	-	0
NC_006089	121200079	120963125	SNP	C	A	Homo. Variant		Non Synonymous	1	1	60	CDS	LOC100858887	c.82C>A	L28I	5	5	-	0	0	0
NC_006089	122713495	122473581	SNP	C	A	Homo. Variant		Non Synonymous	0.833	1	15.01	CDS	LRRCC1	c.2090C>A	A697E	6	5	-	0	0	0
NC_006089	123127438	122886739	SNP	C	A	Homo. Variant		Non Synonymous	1	1	60	CDS	WWP1	c.984C>A	D328E	3	3	-	0	0	0
NC_006089	124364077	124121089	SNP	T	C	Homo. Variant		Non Synonymous	1	1	60	CDS	OSGIN2	c.383T>C	I128T	3	0	3	0	-	0
NC_006089	124396324	124153260	SNP	T	C	Homo. Variant		Non Synonymous	1	1	60	CDS	NBN	c.2080T>C	R694G	4	0	4	0	-	0
NC_006089	124398790	124155726	SNP	C	G	Homo. Variant		Non Synonymous	0.8	1	12.01	CDS	NBN	c.1876C>G	E626Q	5	0	-	4	0	0
NC_006089	124402095	124159029	SNP	A	G	Homo. Variant		Non Synonymous	0.9	1	27.02	CDS	NBN	c.1235A>G	M412T	10	-	0	9	0	0
NC_006089	124402107	124159041	SNP	A	G	Homo. Variant		Non Synonymous	0.818	1	7.64	CDS	NBN	c.1223A>G	V408A	11	-	0	9	0	0
NC_006089	124893627	124649569	SNP	C	T	Homo. Variant		Non Synonymous	1	1	60	CDS	SLC26A7	c.1705C>T	R569C	3	0	-	0	3	0
NC_006089	126175052	125928391	SNP	C	A	Homo. Variant		Non Synonymous	0.875	1	21.02	CDS	KIAA1429	c.4596C>A	M1532I	8	7	-	0	0	0
NC_006089	126457851	126210593	SNP	G	A	Homo. Variant		Non Synonymous	0.8	1	7.23	CDS	C2H8orf38	c.730G>A	V244I	10	8	0	-	0	0
NC_006089	126513760	126266382	SNP	C	A	Homo. Variant		Non Synonymous	1	1	60	CDS	C2H8orf37	c.288C>A	Q96H	4	4	-	0	0	0
NC_006089	126998045	126749735	SNP	C	A	Homo. Variant		Non Synonymous	0.8	1	12.01	CDS	SDC2	c.523C>A	P175T	5	4	-	0	0	0
NC_006089	127525072	127275607	SNP	C	G	Homo. Variant		Non Synonymous	1	1	60	CDS	LOC425567	c.208C>G	L70V	4	0	-	4	0	0
NC_006089	127542255	127292762	SNP	A	G	Homo. Variant		Non Synonymous	0.857	1	18.01	CDS	LOC425567	c.2216A>G	H739R	7	-	0	6	0	0
NC_006089	127597361	127347752	SNP	T	G	Homo. Variant		Non Synonymous	0.75	1	9	CDS	NPAL2	c.130T>G	M44L	4	0	0	3	-	0
NC_006089	128289153	128038124	SNP	A	T	Homo. Variant		Non Synonymous	0.75	1	10	CDS	VPS13B	c.9973A>T	I3325F	4	-	0	0	3	0
NC_006089	128310194	128059122	SNP	G	A	Homo. Variant		Non Synonymous	1	1	60	CDS	VPS13B	c.11702G>A	R3901Q	7	7	0	-	0	0
NC_006089	128316260	128065171	SNP	A	G	Homo. Variant		Non Synonymous	1	1	60	CDS	VPS13B	c.11873A>G	Q3958R	9	-	0	9	0	0
NC_006089	128448480	128197154	SNP	T	C	Homo. Variant		Non Synonymous	1	1	60	CDS	SPAG1	c.1478T>C	V493A	6	0	6	0	-	0
NC_006089	129167122	128914183	SNP	C	T	Homo. Variant		Non Synonymous	1	1	60	CDS	UBR5	c.2422C>T	V808I	6	0	-	0	6	0
NC_006089	129377232	129123762	SNP	G	A	Homo. Variant		Non Synonymous	1	1	60	CDS	BAALC	c.277G>A	A93T	7	7	0	-	0	0
NC_006089	129430486	129176912	SNP	G	A	Homo. Variant		Non Synonymous	1	1	60	CDS	FZD6	c.1803G>A	M601I	4	4	0	-	0	0
NC_006089	129743917	129489672	SNP	T	A	Homo. Variant		Non Synonymous	1	1	60	CDS	RIMS2	c.2186T>A	L729Q	6	6	0	0	-	0
NC_006089	129748893	129494639	SNP	A	G	Homo. Variant		Non Synonymous	1	1	60	CDS	RIMS2	c.2443A>G	K815E	9	-	0	9	0	0
NC_006089	132093209	131834203	Indel	C	-	Homo. Variant		Frameshift	1	1	60	CDS	SYBU	c.430C>-	R143fs	3	0	-	0	0	3
NC_006089	132094445	131835439	SNP	T	C	Homo. Variant		Non Synonymous	1	1	60	CDS	SYBU	c.76T>C	T26A	4	0	4	0	-	0
NC_006089	135377792	135112752	SNP	C	T	Homo. Variant		Non Synonymous	1	1	60	CDS	EXT1	c.323C>T	R108H	2	0	-	0	2	0
NC_006089	135381748	135116706	SNP	A	G	Homo. Variant		Non Synonymous	1	1	60	CDS	EXT1	c.275A>G	V92A	5	-	0	5	0	0
NC_006089	135381794	135116752	SNP	C	T	Homo. Variant		Non Synonymous	1	1	60	CDS	EXT1	c.229C>T	G77S	2	0	-	0	2	0
NC_006089	136641443	136374342	SNP	C	T	Homo. Variant		Non Synonymous	0.875	1	21.02	CDS	COL14A1	c.56C>T	A19V	8	0	-	0	7	0
NC_006089	136788661	136521234	SNP	A	G	Homo. Variant		Non Synonymous	1	1	60	CDS	MTBP	c.94A>G	I32V	5	-	0	5	0	0
NC_006089	136791127	136523693	SNP	C	T	Homo. Variant		Non Synonymous	1	1	60	CDS	MTBP	c.467C>T	A156V	8	0	-	0	8	0
NC_006089	137731228	137462051	SNP	G	A	Homo. Variant		Non Synonymous	1	1	60	CDS	ZHX2	c.2431G>A	G811S	7	7	0	-	0	0
NC_006089	137771037	137501766	SNP	C	T	Homo. Variant		Non Synonymous	1	1	60	CDS	WDR67	c.280C>T	R94C	6	0	-	0	6	0
NC_006089	137791873	137522560	SNP	C	T	Homo. Variant		Non Synonymous	1	1	60	CDS	WDR67	c.3098C>T	S1033L	2	0	-	0	2	0
NC_006089	137812997	137543634	SNP	G	A	Homo. Variant		Non Synonymous	1	1	60	CDS	C2H8orf76	c.995G>A	T332M	7	7	0	-	0	0
NC_006089	137819324	137549952	SNP	C	G	Homo. Variant		Non Synonymous	1	1	60	CDS	C2H8orf76	c.202C>G	E68Q	4	0	-	4	0	0
NC_006089	137862318	137592862	SNP	T	C	Homo. Variant		Non Synonymous	1	1	60	CDS	ATAD2	c.3613T>C	I1205V	7	0	7	0	-	0
NC_006089	137870596	137601123	SNP	G	A	Homo. Variant		Non Synonymous	1	1	60	CDS	ATAD2	c.1994G>A	S665L	6	6	0	-	0	0
NC_006089	137966630	137696945	SNP	T	C	Homo. Variant		Non Synonymous	1	1	60	CDS	KLHL38	c.1646T>C	E549G	4	0	4	0	-	0
NC_006089	138090301	137820356	SNP	G	A	Homo. Variant		Non Synonymous	1	1	60	CDS	FER1L6	c.913G>A	V305M	5	5	0	-	0	0
NC_006089	138094881	137824930	SNP	T	C	Homo. Variant		Non Synonymous	1	1	60	CDS	FER1L6	c.1316T>C	I439T	2	0	2	0	-	0
NC_006089	138094908	137824957	SNP	A	C	Homo. Variant		Non Synonymous	1	1	60	CDS	FER1L6	c.1343A>C	D448A	4	-	4	0	0	0
NC_006089	138102236	137832270	SNP	T	C	Homo. Variant		Non Synonymous	1	1	60	CDS	FER1L6	c.1780T>C	S594P	7	0	7	0	-	0
NC_006089	138109878	137839897	SNP	A	G	Homo. Variant		Non Synonymous	1	1	60	CDS	FER1L6	c.2743A>G	T915A	7	-	0	7	0	0
NC_006089	138121535	137851536	SNP	A	G	Homo. Variant		Non Synonymous	1	1	60	CDS	FER1L6	c.3749A>G	K1250R	6	-	0	6	0	0
NC_006089	141659342	141382720	SNP	C	T	Homo. Variant		Non Synonymous	1	1	60	CDS	LOC100857838	c.6086C>T	A2029V	9	0	-	0	9	0
NC_006089	145549926	145266223	SNP	A	C	Homo. Variant		Non Synonymous	1	1	60	CDS	LOC100858102	c.323A>C	I108S	8	-	8	0	0	0
NC_006089	145556924	145273209	SNP	A	G	Homo. Variant		Non Synonymous	1	1	60	CDS	LOC100858102	c.169A>G	S57P	6	-	0	6	0	0
NC_006089	145557025	145273310	SNP	C	G	Homo. Variant		Non Synonymous	1	1	60	CDS	LOC100858102	c.68C>G	R23P	6	0	-	6	0	0
NC_006089	145877220	145592859	SNP	G	A	Homo. Variant		Non Synonymous	1	1	60	CDS	DENND3	c.855G>A	M285I	6	6	0	-	0	0
NC_006089	148290969	148002272	SNP	C	T	Homo. Variant		Non Synonymous	1	1	60	CDS	TOP1MT	c.1149C>T	M383I	10	0	-	0	10	0
NC_006089	148765610	148475856	SNP	G	T	Homo. Variant		Non Synonymous	0.8	1	14.98	CDS	PYCRL	c.631G>T	L211M	5	0	0	-	4	0
NC_006089	148765974	148476220	SNP	G	A	Homo. Variant		Non Synonymous	1	1	60	CDS	PYCRL	c.344G>A	T115M	6	6	0	-	0	0
NC_006089	148770868	148481105	SNP	T	C	Homo. Variant		Non Synonymous	1	1	60	CDS	TSTA3 [1]	c.814T>C	I272V	4	0	4	0	-	0
NC_006089	148849413	148559392	SNP	G	C	Homo. Variant		Non Synonymous	0.833	1	15.01	CDS	MAPK15	c.1411G>C	E471Q	6	0	5	-	0	0
NC_006089	148983427	148693077	SNP	T	A	Homo. Variant		Non Synonymous	1	1	60	CDS	SCRIB	c.1582T>A	S528C	2	2	0	0	-	0
NC_006090	45899	45794	SNP	G	A	Homo. Variant		Non Synonymous	1	1	60	CDS	LOC421212	c.205G>A	D69N	7	7	0	-	0	0
NC_006090	907823	905918	SNP	T	C	Homo. Variant		Non Synonymous	1	1	60	CDS	FANCL	c.544T>C	I182V	3	0	3	0	-	0
NC_006090	2468629	2463818	SNP	G	T	Homo. Variant		Non Synonymous	0.875	1	21.02	CDS	RTN4	c.1744G>T	A582S	8	0	0	-	7	0
NC_006090	3034594	3028800	SNP	A	C	Homo. Variant		Non Synonymous	1	1	60	CDS	TPCN3	c.916A>C	M306L	6	-	6	0	0	0
NC_006090	3112567	3106533	SNP	C	T	Homo. Variant		Non Synonymous	0.8	1	17.93	CDS	ANAPC1	c.2644C>T	V882I	5	0	-	0	4	0
NC_006090	3161007	3154849	SNP	A	G	Homo. Variant		Non Synonymous	1	1	60	CDS	LOC421229	c.169A>G	T57A	2	-	0	2	0	0
NC_006090	3302879	3296375	SNP	G	A	Homo. Variant		Non Synonymous	1	1	60	CDS	FOXA2	c.95G>A	G32D	2	2	0	-	0	0
NC_006090	3701664	3694318	SNP	G	A	Homo. Variant		Non Synonymous	0.75	1	9	CDS	RALGAPA2	c.3397G>A	V1133I	4	3	0	-	0	0
NC_006090	3766549	3759063	SNP	A	G	Homo. Variant		Non Synonymous	1	1	60	CDS	C3H20orf26	c.3479A>G	V1160A	4	-	0	4	0	0
NC_006090	4096200	4087972	SNP	A	G	Homo. Variant		Non Synonymous	1	1	60	CDS	RIN2	c.307A>G	T103A	3	-	0	3	0	0
NC_006090	4103776	4095538	SNP	T	C	Homo. Variant		Non Synonymous	1	1	60	CDS	RIN2	c.1181T>C	V394A	4	0	4	0	-	0
NC_006090	4298559	4289811	SNP	G	A	Homo. Variant		Non Synonymous	1	1	60	CDS	MRPL2	c.464G>A	S155L	2	2	0	-	0	0
NC_006090	4342828	4333949	SNP	G	A	Homo. Variant		Non Synonymous	1	1	60	CDS	PTK7	c.1066G>A	V356I	3	3	0	-	0	0
NC_006090	4348624	4339730	SNP	G	A	Homo. Variant		Non Synonymous	1	1	60	CDS	PTK7	c.2503G>A	V835I	3	3	0	-	0	0
NC_006090	4368754	4359805	SNP	C	T	Homo. Variant		Non Synonymous	1	1	60	CDS	LOC100859380	c.1247C>T	T416M	2	0	-	0	2	0
NC_006090	4368763	4359814	SNP	G	T	Homo. Variant		Non Synonymous	1	1	60	CDS	LOC100859380	c.1256G>T	R419L	3	0	0	-	3	0
NC_006090	4375023	4366055	SNP	A	G	Homo. Variant		Non Synonymous	1	1	60	CDS	LOC100859380	c.2608A>G	T870A	2	-	0	2	0	0
NC_006090	4376708	4367735	SNP	A	G	Homo. Variant		Non Synonymous	1	1	60	CDS	LOC421258	c.542A>G	E181G	2	-	0	2	0	0
NC_006090	4376719	4367746	SNP	C	T	Homo. Variant		Non Synonymous	0.75	1	9	CDS	LOC421258	c.553C>T	R185W	4	0	-	0	3	0
NC_006090	5479520	5468142	SNP	G	T	Homo. Variant		Non Synonymous	1	1	60	CDS	KIF16B	c.3857G>T	T1286N	9	0	0	-	9	0
NC_006090	7549563	7533938	SNP	G	A	Homo. Variant		Non Synonymous	0.8	1	12.01	CDS	GTF2A1L	c.569G>A	A190V	5	4	0	-	0	0
NC_006090	8341761	8324467	SNP	G	A	Homo. Variant		Non Synonymous	1	1	60	CDS	ALK	c.1082G>A	R361H	8	8	0	-	0	0
NC_006090	8352895	8335581	SNP	T	C	Homo. Variant		Non Synonymous	1	1	60	CDS	ALK	c.1295T>C	F432S	6	0	6	0	-	0
NC_006090	8401843	8384426	SNP	A	G	Homo. Variant		Non Synonymous	1	1	60	CDS	ALK	c.4406A>G	N1469S	6	-	0	6	0	0
NC_006090	8552692	8534932	SNP	A	G	Homo. Variant		Non Synonymous	1	1	60	CDS	EPCAM	c.104A>G	K35R	2	-	0	2	0	0
NC_006090	8559636	8541857	SNP	A	G	Homo. Variant		No Start	1	1	60	CDS	MSH2	c.1A>G	M1V	2	-	0	2	0	0
NC_006090	9002995	8984128	SNP	A	G|A	Hetero. Ref.		Non Synonymous	0.778	1	2.4	CDS	LOC421285	c.[136A>G]+[136A>A]	I46I, I46V	9	-	0	7	0	0
NC_006090	9003339	8984470	SNP	C	G	Homo. Variant		Non Synonymous	0.875	1	30.66	CDS	LOC421285	c.478C>G	L160V	8	0	-	7	0	0
NC_006090	9674586	9654246	SNP	A	G	Homo. Variant		Non Synonymous	1	1	60	CDS	AFTPH	c.1370A>G	Y457C	4	-	0	4	0	0
NC_006090	11155962	11132417	SNP	C	T	Homo. Variant		Non Synonymous	1	1	60	CDS	WDR92	c.469C>T	G157S	3	0	-	0	3	0
NC_006090	14721546	14690855	SNP	C	T	Homo. Variant		Non Synonymous	1	1	60	CDS	FAM161A	c.338C>T	T113I	5	0	-	0	5	0
NC_006090	14794516	14763663	SNP	G	G|A	Hetero. Ref.		Non Synonymous	0.75	1	5.31	CDS	DZANK1	c.[2126G>G]+[2126G>A]	R709Q, R709R	8	6	0	-	0	0
NC_006090	15433053	15400749	SNP	C	T	Homo. Variant		Non Synonymous	0.833	1	19.94	CDS	VSX1	c.439C>T	G147S	6	0	-	0	5	0
NC_006090	16293690	16259267	SNP	G	A	Homo. Variant		Non Synonymous	1	1	60	CDS	MCM8 [1]	c.823G>A	A275T	2	2	0	-	0	0
NC_006090	16410814	16376131	SNP	G	C	Homo. Variant	Splice in CDS	Non Synonymous	1	1	60	CDS	PARP1	c.1152G>C	E384D	9	0	9	-	0	0
NC_006090	16553467	16518460	SNP	T	C	Homo. Variant		Non Synonymous	1	1	60	CDS	LEFTY2	c.56T>C	Y19C	3	0	3	0	-	0
NC_006090	18154461	18116165	SNP	G	A	Homo. Variant		Non Synonymous	1	1	60	CDS	RAB3GAP2	c.2492G>A	S831N	4	4	0	-	0	0
NC_006090	18154490	18116194	SNP	A	G	Homo. Variant		Non Synonymous	1	1	60	CDS	RAB3GAP2	c.2521A>G	I841V	2	-	0	2	0	0
NC_006090	18169388	18131055	SNP	C	G	Homo. Variant		Non Synonymous	1	1	60	CDS	IARS2	c.2200C>G	A734P	9	0	-	9	0	0
NC_006090	18186483	18148124	SNP	C	G	Homo. Variant		Non Synonymous	1	1	60	CDS	IARS2	c.1063C>G	A355P	9	0	-	9	0	0
NC_006090	18215706	18177273	SNP	C	T	Homo. Variant		Non Synonymous	1	1	60	CDS	EPRS	c.778C>T	H260Y	10	0	-	0	10	0
NC_006090	18215871	18177438	SNP	T	C	Homo. Variant	Splice in CDS	Non Synonymous	1	1	60	CDS	EPRS	c.943T>C	C315R	11	0	11	0	-	0
NC_006090	18229108	18190649	SNP	C	G	Homo. Variant		Non Synonymous	1	1	60	CDS	EPRS	c.2887C>G	P963A	2	0	-	2	0	0
NC_006090	19561732	19520855	SNP	G	T	Homo. Variant		Non Synonymous	0.8	1	15.97	CDS	LOC421356	c.130G>T	P44T	5	0	0	-	4	0
NC_006090	19985116	19943441	SNP	C	T	Homo. Variant		Non Synonymous	1	1	60	CDS	USH2A	c.7768C>T	H2590Y	5	0	-	0	5	0
NC_006090	20006424	19964716	SNP	A	T	Homo. Variant		Non Synonymous	0.9	1	27.02	CDS	USH2A	c.9152A>T	E3051V	10	-	0	0	9	0
NC_006090	20101355	20059456	SNP	G	C	Homo. Variant		Non Synonymous	1	1	60	CDS	USH2A	c.14552G>C	G4851A	5	0	5	-	0	0
NC_006090	20108990	20067077	SNP	C	T	Homo. Variant		Non Synonymous	1	1	60	CDS	USH2A	c.15371C>T	A5124V	9	0	-	0	9	0
NC_006090	20403136	20360661	SNP	T	C	Homo. Variant		Non Synonymous	1	1	60	CDS	CENPF	c.7916T>C	K2639R	5	0	5	0	-	0
NC_006090	20408112	20365631	SNP	A	T	Homo. Variant		Non Synonymous	1	1	60	CDS	CENPF	c.6612A>T	D2204E	5	-	0	0	5	0
NC_006090	20413516	20371026	SNP	T	C	Homo. Variant		Non Synonymous	0.923	1	36.04	CDS	CENPF	c.2726T>C	E909G	13	0	12	0	-	0
NC_006090	20419554	20377057	SNP	T	T|A	Hetero. Ref.		Non Synonymous	0.75	1	10.55	CDS	CENPF	c.[1411T>T]+[1411T>A]	N471N, N471Y	12	9	0	0	-	0
NC_006090	20424553	20382049	SNP	A	G	Homo. Variant		Non Synonymous	1	1	60	CDS	CENPF	c.1037A>G	V346A	7	-	0	7	0	0
NC_006090	20531062	20488318	SNP	C	T	Homo. Variant		Non Synonymous	1	1	60	CDS	PTPN14	c.1916C>T	A639V	2	0	-	0	2	0
NC_006090	21184546	21140415	SNP	C	T	Homo. Variant		Non Synonymous	1	1	60	CDS	TATDN3	c.214C>T	V72I	2	0	-	0	2	0
NC_006090	21196793	21152630	SNP	T	C	Homo. Variant		Non Synonymous	1	1	60	CDS	NSL1	c.722T>C	V241A	5	0	5	0	-	0
NC_006090	22235132	22188622	SNP	C	T	Homo. Variant		Non Synonymous	1	1	60	CDS	DIEXF	c.329C>T	R110Q	2	0	-	0	2	0
NC_006090	23183248	23134853	Indel	-	T	Homo. Variant		Frameshift	1	1	60	CDS	LOC771353	c.26->T	S9fs	4	0	0	0	4	0
NC_006090	23186033	23137632	SNP	T	C	Homo. Variant		No Stop	1	1	60	CDS	LOC771353	c.211T>C	.71Q	2	0	2	0	-	0
NC_006090	24418428	24367447	SNP	G	T	Homo. Variant		Non Synonymous	1	1	60	CDS	THADA	c.4693G>T	L1565I	3	0	0	-	3	0
NC_006090	24612210	24560837	SNP	T	A	Homo. Variant		Non Synonymous	1	1	60	CDS	DYNC2LI1	c.947T>A	V316D	10	10	0	0	-	0
NC_006090	24637399	24585991	Indel	G	-	Homo. Variant		Frameshift	0.8	1	12.01	CDS	ABCG8	c.109G>-	S36fs	5	0	0	-	0	4
NC_006090	24897177	24845228	SNP	A	T	Homo. Variant		Non Synonymous	1	1	60	CDS	PREPL	c.1626A>T	H542Q	6	-	0	0	6	0
NC_006090	28133013	28074523	SNP	A	C	Homo. Variant		Non Synonymous	1	1	60	CDS	MOCS1	c.1627A>C	T543P	8	-	8	0	0	0
NC_006090	28393940	28334925	SNP	C	G	Homo. Variant		Non Synonymous	1	1	60	CDS	KIF6	c.1212C>G	S404R	2	0	-	2	0	0
NC_006090	28910495	28850511	SNP	A	G	Homo. Variant		Non Synonymous	1	1	60	CDS	LOC100858112	c.586A>G	F196L	10	-	0	10	0	0
NC_006090	28912864	28852874	SNP	T	C	Homo. Variant		Non Synonymous	0.833	1	15.01	CDS	LOC100858112	c.482T>C	Y161C	6	0	5	0	-	0
NC_006090	29726002	29664148	SNP	G	C	Homo. Variant		Non Synonymous	1	1	60	CDS	LOC421441	c.5090G>C	T1697S	2	0	2	-	0	0
NC_006090	29728439	29666580	SNP	A	G	Homo. Variant		Non Synonymous	1	1	60	CDS	LOC421441	c.3356A>G	V1119A	3	-	0	3	0	0
NC_006090	30206091	30143107	SNP	A	G	Homo. Variant		Non Synonymous	1	1	60	CDS	MRPS18A	c.157A>G	T53A	4	-	0	4	0	0
NC_006090	30272552	30209435	SNP	G	T	Homo. Variant	Splice in CDS	Non Synonymous	0.889	1	24.02	CDS	LOC421447	c.811G>T	A271S	9	0	0	-	8	0
NC_006090	30279548	30216417	SNP	G	A	Homo. Variant		Non Synonymous	0.833	1	15.01	CDS	MAD2L1BP	c.650G>A	A217V	6	5	0	-	0	0
NC_006090	30337753	30274459	SNP	T	C	Homo. Variant		Non Synonymous	0.875	1	21.02	CDS	YIPF3	c.833T>C	L278P	8	0	7	0	-	0
NC_006090	30339064	30275768	SNP	C	T	Homo. Variant	Splice in CDS	Non Synonymous	1	1	60	CDS	YIPF3	c.893C>T	A298V	9	0	-	0	9	0
NC_006090	30411915	30348429	SNP	A	G|A	Hetero. Ref.		Non Synonymous	0.75	1	3.63	CDS	ABCC10	c.[4153A>G]+[4153A>A]	W1385R, W1385W	8	-	0	6	0	0
NC_006090	30415658	30352165	SNP	C	T	Homo. Variant		Non Synonymous	1	1	60	CDS	ABCC10	c.2617C>T	A873T	4	0	-	0	4	0
NC_006090	30422115	30358599	SNP	T	C	Homo. Variant		Non Synonymous	0.75	1	9	CDS	ABCC10	c.370T>C	I124V	4	0	3	0	-	0
NC_006090	30422133	30358617	SNP	T	C	Homo. Variant		Non Synonymous	1	1	60	CDS	ABCC10	c.352T>C	I118V	3	0	3	0	-	0
NC_006090	30432739	30369205	SNP	C	T	Homo. Variant		Non Synonymous	1	1	60	CDS	ZNF318	c.32C>T	A11V	3	0	-	0	3	0
NC_006090	30440277	30376732	SNP	G	A	Homo. Variant		Non Synonymous	1	1	60	CDS	ZNF318	c.556G>A	G186S	3	3	0	-	0	0
NC_006090	30442473	30378923	SNP	G	A	Homo. Variant		Non Synonymous	1	1	60	CDS	ZNF318	c.1681G>A	G561S	4	4	0	-	0	0
NC_006090	30451837	30388272	SNP	G	A	Homo. Variant		Non Synonymous	0.778	1	0.12	CDS	ZNF318	c.4192G>A	G1398S	9	7	0	-	0	0
NC_006090	30453377	30389812	SNP	A	G	Homo. Variant		Non Synonymous	1	1	60	CDS	LOC100859159	c.524A>G	N175S	3	-	0	3	0	0
NC_006090	30453384	30389819	SNP	G	T	Homo. Variant		Non Synonymous	1	1	60	CDS	LOC100859159	c.531G>T	L177F	3	0	0	-	3	0
NC_006090	30476799	30413185	SNP	A	G	Homo. Variant		Non Synonymous	1	1	60	CDS	FAM98A	c.1433A>G	N478S	5	-	0	5	0	0
NC_006090	31313541	31248261	SNP	A	C	Homo. Variant		Non Synonymous	1	1	60	CDS	FAM82A1	c.1129A>C	I377L	4	-	4	0	0	0
NC_006090	31330271	31264959	SNP	C	T	Homo. Variant		Non Synonymous	0.8	1	12.01	CDS	LOC100858670	c.88C>T	H30Y	5	0	-	0	4	0
NC_006090	31419097	31353604	SNP	G	T	Homo. Variant		Non Synonymous	0.75	1	12.92	CDS	EIF2AK2	c.557G>T	S186I	8	0	0	-	6	0
NC_006090	31927228	31860684	SNP	C	T	Homo. Variant		Non Synonymous	1	1	60	CDS	LOC100859483	c.83C>T	R28H	7	0	-	0	7	0
NC_006090	34169101	34097821	SNP	A	G	Homo. Variant		Non Synonymous	1	1	60	CDS	C3H1orf101	c.11A>G	V4A	10	-	0	10	0	0
NC_006090	34169104	34097824	SNP	T	C	Homo. Variant		Non Synonymous	1	1	60	CDS	C3H1orf101	c.8T>C	Y3C	10	0	10	0	-	0
NC_006090	34313477	34241852	SNP	G	A	Homo. Variant		Non Synonymous	1	1	60	CDS	ZNF238	c.226G>A	H76Y	4	4	0	-	0	0
NC_006090	34704280	34631858	SNP	A	G	Homo. Variant		Non Synonymous	1	1	60	CDS	CEP170 [1]	c.3718A>G	T1240A	2	-	0	2	0	0
NC_006090	35143007	35069745	SNP	A	G	Homo. Variant		Non Synonymous	1	1	60	CDS	EXO1	c.2017A>G	S673P	5	-	0	5	0	0
NC_006090	35175053	35101745	SNP	A	C	Homo. Variant		Non Synonymous	0.8	1	12.01	CDS	WDR64	c.1968A>C	H656Q	5	-	4	0	0	0
NC_006090	35175063	35101755	SNP	G	T	Homo. Variant		Non Synonymous	0.75	1	9	CDS	WDR64	c.1958G>T	P653Q	4	0	0	-	3	0
NC_006090	35175102	35101794	SNP	T	C	Homo. Variant		Non Synonymous	0.8	1	12.01	CDS	WDR64	c.1919T>C	Q640R	5	0	4	0	-	0
NC_006090	35712024	35637614	SNP	A	G	Homo. Variant		Non Synonymous	1	1	60	CDS	FMN2	c.3281A>G	V1094A	3	-	0	3	0	0
NC_006090	37404091	37326521	SNP	T	C	Homo. Variant		Non Synonymous	1	1	60	CDS	LYST	c.9893T>C	I3298T	5	0	5	0	-	0
NC_006090	37407882	37330308	SNP	A	C	Homo. Variant		Non Synonymous	1	1	60	CDS	LYST	c.10619A>C	.3540S	6	-	6	0	0	0
NC_006090	37634687	37556657	SNP	T	C	Homo. Variant		Non Synonymous	1	1	60	CDS	LOC100857764	c.185T>C	I62T	2	0	2	0	-	0
NC_006090	38403237	38323555	SNP	G	C	Homo. Variant		Non Synonymous	1	1	60	CDS	PCNXL2	c.5878G>C	V1960L	2	0	2	-	0	0
NC_006090	38403238	38323556	SNP	T	C	Homo. Variant		Non Synonymous	1	1	60	CDS	PCNXL2	c.5879T>C	V1960A	2	0	2	0	-	0
NC_006090	38441191	38361395	SNP	A	G	Homo. Variant		Non Synonymous	1	1	60	CDS	LOC771714	c.67A>G	T23A	3	-	0	3	0	0
NC_006090	38441204	38361408	SNP	A	G	Homo. Variant		Non Synonymous	1	1	60	CDS	LOC771714	c.80A>G	Y27C	3	-	0	3	0	0
NC_006090	38441207	38361411	SNP	T	C	Homo. Variant		Non Synonymous	1	1	60	CDS	LOC771714	c.83T>C	I28T	3	0	3	0	-	0
NC_006090	39175517	39094124	SNP	C	G	Homo. Variant		Non Synonymous	1	1	60	CDS	C3H1orf124	c.836C>G	S279T	5	0	-	5	0	0
NC_006090	39175583	39094190	SNP	T	C	Homo. Variant		Non Synonymous	1	1	60	CDS	C3H1orf124	c.770T>C	H257R	3	0	3	0	-	0
NC_006090	39446118	39364137	SNP	C	T	Homo. Variant		Non Synonymous	1	1	60	CDS	NUP133	c.1540C>T	V514I	7	0	-	0	7	0
NC_006090	39516656	39434547	SNP	G	C	Homo. Variant		Non Synonymous	1	1	60	CDS	URB2	c.2018G>C	S673T	5	0	5	-	0	0
NC_006090	39523350	39441226	SNP	G	A	Homo. Variant		Non Synonymous	1	1	60	CDS	URB2	c.4288G>A	D1430N	9	9	0	-	0	0
NC_006090	40544184	40459878	SNP	G	A	Homo. Variant		Non Synonymous	1	1	60	CDS	C3H6orf70	c.266G>A	A89V	4	4	0	-	0	0
NC_006090	41457424	41370967	SNP	T	T|C	Hetero. Ref.		Non Synonymous	0.778	1	2.4	CDS	KIF25	c.[320T>T]+[320T>C]	N107N, N107S	9	0	7	0	-	0
NC_006090	41883824	41796430	SNP	C	T	Homo. Variant		Non Synonymous	1	1	60	CDS	FGFR1OP	c.236C>T	R79Q	5	0	-	0	5	0
NC_006090	45271932	45177521	SNP	G	A	Homo. Variant		Non Synonymous	1	1	60	CDS	LOC421591	c.133G>A	V45M	5	5	0	-	0	0
NC_006090	45425769	45330978	SNP	A	G|A	Hetero. Ref.		Non Synonymous	0.75	1	5.31	CDS	UTRN	c.[4408A>G]+[4408A>A]	I1470I, I1470V	8	-	0	6	0	0
NC_006090	45447322	45352488	SNP	G	G|A	Hetero. Ref.		Non Synonymous	0.778	1	2.4	CDS	UTRN	c.[6166G>G]+[6166G>A]	A2056T, A2056A	9	7	0	-	0	0
NC_006090	47486878	47387769	SNP	C	T	Homo. Variant		Non Synonymous	0.75	1	9	CDS	ZC3H12D	c.1429C>T	G477S	4	0	-	0	3	0
NC_006090	47487149	47388039	SNP	T	A	Homo. Variant		Non Synonymous	1	1	60	CDS	ZC3H12D	c.1159T>A	T387S	7	7	0	0	-	0
NC_006090	47487220	47388108	SNP	T	C	Homo. Variant		Non Synonymous	1	1	60	CDS	ZC3H12D	c.1090T>C	T364A	4	0	4	0	-	0
NC_006090	47487312	47388200	SNP	G	G|A	Hetero. Ref.		Non Synonymous	0.769	1	13.93	CDS	ZC3H12D	c.[998G>G]+[998G>A]	T333T, T333M	13	10	0	-	0	0
NC_006090	47578840	47479557	SNP	T	C	Homo. Variant		Non Synonymous	0.833	1	15.01	CDS	LATS1	c.520T>C	I174V	6	0	5	0	-	0
NC_006090	47981529	47881390	SNP	T	C	Homo. Variant		Non Synonymous	1	1	60	CDS	PLEKHG1	c.74T>C	V25A	8	0	8	0	-	0
NC_006090	47981550	47881411	SNP	C	A	Homo. Variant		Non Synonymous	1	1	60	CDS	PLEKHG1	c.95C>A	A32D	7	7	-	0	0	0
NC_006090	47981604	47881465	SNP	A	G	Homo. Variant		Non Synonymous	1	1	60	CDS	PLEKHG1	c.149A>G	H50R	4	-	0	4	0	0
NC_006090	47981841	47881701	SNP	A	G	Homo. Variant		Non Synonymous	1	1	60	CDS	PLEKHG1	c.385A>G	T129A	4	-	0	4	0	0
NC_006090	47981847	47881707	SNP	C	A	Homo. Variant		Non Synonymous	1	1	60	CDS	PLEKHG1	c.391C>A	Q131K	5	5	-	0	0	0
NC_006090	48071386	47971052	SNP	G	A	Homo. Variant		Non Synonymous	1	1	60	CDS	MTHFD1L	c.1402G>A	V468I	5	5	0	-	0	0
NC_006090	48230543	48129843	SNP	T	A	Homo. Variant		Non Synonymous	1	1	60	CDS	AKAP12	c.658T>A	W220R	7	7	0	0	-	0
NC_006090	48254502	48153742	SNP	T	C	Homo. Variant		Non Synonymous	1	1	60	CDS	ZBTB2	c.436T>C	T146A	4	0	4	0	-	0
NC_006090	48272721	48171933	SNP	C	T	Homo. Variant		Non Synonymous	0.875	1	21.02	CDS	RMND1	c.898C>T	V300I	8	0	-	0	7	0
NC_006090	48303278	48202412	SNP	A	C	Homo. Variant		Non Synonymous	1	1	60	CDS	C3H6orf97	c.16A>C	T6P	5	-	5	0	0	0
NC_006090	48311647	48210769	SNP	G	C	Homo. Variant		Non Synonymous	1	1	60	CDS	C3H6orf97	c.285G>C	E95D	2	0	2	-	0	0
NC_006090	48655889	48554465	SNP	C	T	Homo. Variant		Non Synonymous	1	1	60	CDS	SYNE1	c.16778C>T	R5593H	5	0	-	0	5	0
NC_006090	48676712	48575253	SNP	C	T	Homo. Variant	Splice in CDS	Non Synonymous	0.9	1	27.02	CDS	SYNE1	c.11674C>T	A3892T	10	0	-	0	9	0
NC_006090	48679328	48577869	SNP	C	T	Homo. Variant		Non Synonymous	0.929	1	39.04	CDS	SYNE1	c.11335C>T	D3779N	14	0	-	0	13	0
NC_006090	48707202	48605695	SNP	A	T	Homo. Variant		Non Synonymous	1	1	60	CDS	SYNE1	c.7916A>T	M2639K	5	-	0	0	5	0
NC_006090	48725165	48623641	SNP	C	T	Homo. Variant		Non Synonymous	1	1	60	CDS	SYNE1	c.4708C>T	G1570R	6	0	-	0	6	0
NC_006090	48757944	48656360	SNP	G	C	Homo. Variant		Non Synonymous	1	1	60	CDS	SYNE1	c.1181G>C	A394G	7	0	7	-	0	0
NC_006090	48992835	48890809	SNP	C	T	Homo. Variant		Non Synonymous	1	1	60	CDS	FBXO5	c.362C>T	S121N	6	0	-	0	6	0
NC_006090	48992926	48890899	SNP	A	G	Homo. Variant		Non Synonymous	1	1	60	CDS	FBXO5	c.272A>G	F91S	4	-	0	4	0	0
NC_006090	51723645	51616476	SNP	G	A	Homo. Variant		Non Synonymous	1	1	60	CDS	LOC421667	c.1240G>A	P414S	3	3	0	-	0	0
NC_006090	51727441	51620265	Indel	-	T	Homo. Variant		Frameshift	1	1	60	CDS	LOC421667	c.754->T	K252fs	2	0	0	0	2	0
NC_006090	53383380	53273431	SNP	G	A	Homo. Variant		Non Synonymous	0.75	1	9	CDS	TXLNB	c.248G>A	G83E	4	3	0	-	0	0
NC_006090	54272977	54161444	SNP	C	G	Homo. Variant		Non Synonymous	1	1	60	CDS	IL20RA	c.487C>G	P163A	4	0	-	4	0	0
NC_006090	54663585	54551285	SNP	T	C	Homo. Variant		Non Synonymous	1	1	60	CDS	PDE7B	c.868T>C	T290A	11	0	11	0	-	0
NC_006090	56585661	56470161	SNP	G	A	Homo. Variant		Non Synonymous	1	1	60	CDS	LOC100857287	c.122G>A	R41H	4	4	0	-	0	0
NC_006090	57745017	57627464	SNP	C	T	Homo. Variant		Non Synonymous	1	1	60	CDS	LAMA2	c.6655C>T	V2219I	8	0	-	0	8	0
NC_006090	58625213	58506017	SNP	C	G	Homo. Variant		Non Synonymous	1	1	60	CDS	THEMIS	c.1904C>G	P635R	2	0	-	2	0	0
NC_006090	58846682	58727007	SNP	C	T	Homo. Variant		Non Synonymous	1	1	60	CDS	RSPO3	c.805C>T	A269T	4	0	-	0	4	0
NC_006090	63062810	62935374	SNP	G	A	Homo. Variant		Non Synonymous	0.8	1	12.01	CDS	ROS1	c.2616G>A	M872I	5	4	0	-	0	0
NC_006090	63311493	63183616	SNP	C	G	Homo. Variant		Non Synonymous	1	1	60	CDS	LOC100857953	c.44C>G	A15G	3	0	-	3	0	0
NC_006090	63405185	63277109	SNP	T	C	Homo. Variant		Non Synonymous	1	1	60	CDS	FAM26F	c.938T>C	E313G	4	0	4	0	-	0
NC_006090	63600978	63472532	SNP	A	G	Homo. Variant		Non Synonymous	0.833	1	15.01	CDS	FRK	c.146A>G	E49G	6	-	0	5	0	0
NC_006090	64390916	64261137	SNP	A	G	Homo. Variant		Non Synonymous	1	1	60	CDS	HDAC2	c.1423A>G	T475A	6	-	0	6	0	0
NC_006090	65301769	65170515	SNP	G	A	Homo. Variant	Splice in CDS	Non Synonymous	0.8	1	12.01	CDS	LAMA4	c.973G>A	A325T	5	4	0	-	0	0
NC_006090	65706192	65574043	SNP	G	A	Homo. Variant		Non Synonymous	1	1	60	CDS	REV3L	c.6409G>A	V2137I	3	3	0	-	0	0
NC_006090	65730057	65597866	SNP	C	G	Homo. Variant		Non Synonymous	1	1	60	CDS	REV3L	c.7821C>G	I2607M	4	0	-	4	0	0
NC_006090	65856228	65723753	SNP	T	C	Homo. Variant		Non Synonymous	1	1	60	CDS	GTF3C6	c.355T>C	I119V	7	0	7	0	-	0
NC_006090	66417521	66283864	SNP	G	A	Homo. Variant		Non Synonymous	1	1	60	CDS	AKD1	c.1186G>A	V396M	2	2	0	-	0	0
NC_006090	66419034	66285377	SNP	G	A	Homo. Variant		Non Synonymous	0.75	1	60	CDS	AKD1	c.1408G>A	A470T	4	3	0	-	0	1
NC_006090	66419073	66285416	SNP	A	G	Homo. Variant		Non Synonymous	0.857	1	18.01	CDS	AKD1	c.1447A>G	I483V	7	-	0	6	0	0
NC_006090	66443118	66309413	SNP	C	T	Homo. Variant		Non Synonymous	0.889	1	24.02	CDS	AKD1	c.3329C>T	A1110V	9	0	-	0	8	0
NC_006090	66503765	66369906	SNP	C	G	Homo. Variant		Non Synonymous	1	1	60	CDS	LOC421765	c.5548C>G	V1850L	6	0	-	6	0	0
NC_006090	66521508	66387619	SNP	A	T	Homo. Variant		Non Synonymous	1	1	60	CDS	LOC421765	c.4340A>T	V1447E	8	-	0	0	8	0
NC_006090	66521514	66387625	SNP	T	A	Homo. Variant		Non Synonymous	1	1	60	CDS	LOC421765	c.4334T>A	H1445L	8	8	0	0	-	0
NC_006090	66543689	66409758	SNP	A	G	Homo. Variant		Non Synonymous	1	1	60	CDS	LOC421765	c.3872A>G	M1291T	9	-	0	9	0	0
NC_006090	66575699	66441713	SNP	C	G	Homo. Variant		Non Synonymous	1	1	60	CDS	LOC421765	c.2082C>G	Q694H	4	0	-	4	0	0
NC_006090	66585607	66451601	SNP	A	T	Homo. Variant		Non Synonymous	1	1	60	CDS	LOC421765	c.1497A>T	S499R	10	-	0	0	10	0
NC_006090	66596847	66462814	SNP	C	T	Homo. Variant		Non Synonymous	1	1	60	CDS	LOC421765	c.1076C>T	R359Q	12	0	-	0	12	0
NC_006090	66602265	66468226	SNP	G	T	Homo. Variant		Non Synonymous	1	1	60	CDS	LOC421765	c.334G>T	Q112K	10	0	0	-	10	0
NC_006090	67005298	66870327	SNP	C	G	Homo. Variant		Non Synonymous	1	1	60	CDS	LACE1	c.36C>G	W12C	2	0	-	2	0	0
NC_006090	67005300	66870329	SNP	A	G	Homo. Variant		Non Synonymous	1	1	60	CDS	LACE1	c.34A>G	W12R	2	-	0	2	0	0
NC_006090	67044017	66908968	SNP	T	C	Homo. Variant		Non Synonymous	1	1	60	CDS	NR2E1	c.346T>C	S116G	5	0	5	0	-	0
NC_006090	67221600	67086113	SNP	C	T	Homo. Variant		Nonsense	1	1	60	CDS	SCML4 [2]	c.949C>T	R317.	4	0	-	0	4	0
NC_006090	67227790	67092284	SNP	G	A	Homo. Variant		Non Synonymous	1	1	60	CDS	SCML4 [1]	c.979G>A	V327M	6	6	0	-	0	0
NC_006090	67667393	67530912	SNP	C	T	Homo. Variant	Splice in CDS	Non Synonymous	1	1	60	CDS	RTN4IP1	c.680C>T	S227L	4	0	-	0	4	0
NC_006090	71070591	70927954	SNP	T	C	Homo. Variant		Non Synonymous	0.75	1	9	CDS	COQ3	c.86T>C	F29S	4	0	3	0	-	0
NC_006090	72371509	72226425	SNP	C	A	Homo. Variant		Non Synonymous	1	1	60	CDS	KIAA0776	c.2068C>A	A690S	8	8	-	0	0	0
NC_006090	74992164	74842838	SNP	G	C	Homo. Variant		Non Synonymous	1	1	60	CDS	CASP8AP2	c.2014G>C	L672V	2	0	2	-	0	0
NC_006090	74992166	74842840	SNP	A	G	Homo. Variant		Non Synonymous	1	1	60	CDS	CASP8AP2	c.2012A>G	V671A	2	-	0	2	0	0
NC_006090	74992191	74842865	SNP	G	T	Homo. Variant		Non Synonymous	1	1	60	CDS	CASP8AP2	c.1987G>T	P663T	2	0	0	-	2	0
NC_006090	75069215	74919728	SNP	A	G	Homo. Variant	Splice in CDS	Non Synonymous	0.833	1	15.01	CDS	MDN1	c.11807A>G	K3936R	6	-	0	5	0	0
NC_006090	75072477	74922982	SNP	T	C	Homo. Variant		Non Synonymous	1	1	60	CDS	MDN1	c.12473T>C	V4158A	2	0	2	0	-	0
NC_006090	75933814	75782390	SNP	C	T	Homo. Variant	Splice in CDS	Non Synonymous	0.833	1	15.01	CDS	AKIRIN2	c.419C>T	T140M	6	0	-	0	5	0
NC_006090	76034251	75882627	SNP	T	C	Homo. Variant		Non Synonymous	1	1	60	CDS	C3H6orf165	c.892T>C	T298A	3	0	3	0	-	0
NC_006090	76035105	75883480	SNP	A	T	Homo. Variant	Splice in CDS	Non Synonymous	1	1	60	CDS	C3H6orf165	c.839A>T	L280Q	8	-	0	0	8	0
NC_006090	76035139	75883514	SNP	T	C	Homo. Variant		Non Synonymous	1	1	60	CDS	C3H6orf165	c.805T>C	M269V	9	0	9	0	-	0
NC_006090	76065492	75913817	SNP	G	A	Homo. Variant		Non Synonymous	1	1	60	CDS	C3H6orf162	c.68G>A	A23V	3	3	0	-	0	0
NC_006090	76065514	75913839	SNP	C	T	Homo. Variant		Non Synonymous	1	1	60	CDS	C3H6orf162	c.46C>T	G16R	2	0	-	0	2	0
NC_006090	76080798	75929093	SNP	G	A	Homo. Variant		Non Synonymous	0.929	1	39.04	CDS	ZNF292	c.7835G>A	T2612I	14	13	0	-	0	0
NC_006090	76081032	75929326	Indel	T	-	Homo. Variant		Frameshift	0.857	1	18.01	CDS	ZNF292	c.7603T>-	R2534fs	7	0	0	0	-	6
NC_006090	76085720	75934005	SNP	T	C	Homo. Variant		Non Synonymous	1	1	60	CDS	ZNF292	c.2923T>C	T975A	7	0	7	0	-	0
NC_006090	76613828	76461069	SNP	A	G	Homo. Variant		Non Synonymous	1	1	60	CDS	LOC428634	c.1466A>G	I489T	6	-	0	6	0	0
NC_006090	76614982	76462223	SNP	C	A	Homo. Variant		Non Synonymous	0.833	1	19.94	CDS	LOC428634	c.1160C>A	R387L	6	5	-	0	0	0
NC_006090	76621177	76468400	SNP	A	T	Homo. Variant		Non Synonymous	0.75	1	9	CDS	LOC428634	c.944A>T	L315Q	4	-	0	0	3	0
NC_006090	77044212	76890598	SNP	G	A	Homo. Variant		Non Synonymous	1	1	60	CDS	KIAA1009	c.179G>A	R60K	7	7	0	-	0	0
NC_006090	77052032	76898397	SNP	T	A	Homo. Variant		Non Synonymous	1	1	60	CDS	KIAA1009	c.952T>A	L318M	5	5	0	0	-	0
NC_006090	77052083	76898448	SNP	T	C	Homo. Variant		Non Synonymous	1	1	60	CDS	KIAA1009	c.1003T>C	Y335H	5	0	5	0	-	0
NC_006090	77052323	76898688	SNP	G	A	Homo. Variant		Non Synonymous	1	1	60	CDS	KIAA1009	c.1091G>A	R364K	3	3	0	-	0	0
NC_006090	77052331	76898696	SNP	G	C	Homo. Variant		Non Synonymous	1	1	60	CDS	KIAA1009	c.1099G>C	E367Q	3	0	3	-	0	0
NC_006090	77054610	76900968	SNP	T	C	Homo. Variant		Non Synonymous	1	1	60	CDS	KIAA1009	c.1400T>C	L467S	7	0	7	0	-	0
NC_006090	77124500	76970723	SNP	C	T	Homo. Variant		Non Synonymous	1	1	60	CDS	CYB5R4	c.1384C>T	A462T	6	0	-	0	6	0
NC_006090	77125922	76972144	SNP	C	G	Homo. Variant		Non Synonymous	1	1	60	CDS	CYB5R4	c.1343C>G	R448T	6	0	-	6	0	0
NC_006090	77151737	76997913	SNP	G	C	Homo. Variant		Non Synonymous	1	1	60	CDS	RIPPLY2	c.382G>C	Q128E	3	0	3	-	0	0
NC_006090	77239527	77085547	SNP	T	A	Homo. Variant		Non Synonymous	1	1	60	CDS	SNAP91	c.1069T>A	S357T	4	4	0	0	-	0
NC_006090	77484817	77330332	SNP	T	G	Homo. Variant		Non Synonymous	1	1	60	CDS	RWDD2A	c.380T>G	K127T	4	0	0	4	-	0
NC_006090	77487677	77333183	SNP	T	C	Homo. Variant		Non Synonymous	1	1	60	CDS	PGM3	c.158T>C	M53T	7	0	7	0	-	0
NC_006090	77569561	77414886	SNP	C	T	Homo. Variant		Non Synonymous	1	1	60	CDS	UBE2CBP	c.578C>T	P193L	6	0	-	0	6	0
NC_006090	77791768	77636610	SNP	C	T	Homo. Variant		Non Synonymous	1	1	60	CDS	TPBG	c.658C>T	G220S	3	0	-	0	3	0
NC_006090	78968070	78810678	SNP	A	G	Homo. Variant		Non Synonymous	1	1	60	CDS	SH3BGRL2	c.194A>G	L65P	6	-	0	6	0	0
NC_006090	78968194	78810802	SNP	G	A	Homo. Variant		Non Synonymous	1	1	60	CDS	SH3BGRL2	c.70G>A	R24C	2	2	0	-	0	0
NC_006090	80315037	80155039	SNP	G	A	Homo. Variant		Non Synonymous	1	1	60	CDS	FILIP1	c.676G>A	E226K	6	6	0	-	0	0
NC_006090	80315621	80155622	SNP	T	C	Homo. Variant		Non Synonymous	1	1	60	CDS	FILIP1	c.1259T>C	V420A	3	0	3	0	-	0
NC_006090	80315644	80155645	SNP	G	A	Homo. Variant		Non Synonymous	1	1	60	CDS	FILIP1	c.1282G>A	A428T	3	3	0	-	0	0
NC_006090	80316241	80156242	SNP	T	C	Homo. Variant		Non Synonymous	1	1	60	CDS	FILIP1	c.1879T>C	.627Q	8	0	8	0	-	0
NC_006090	80316999	80156998	SNP	T	C	Homo. Variant		Non Synonymous	1	1	60	CDS	FILIP1	c.2635T>C	C879R	4	0	4	0	-	0
NC_006090	80317044	80157043	SNP	A	G	Homo. Variant		Non Synonymous	1	1	60	CDS	FILIP1	c.2680A>G	S894G	8	-	0	8	0	0
NC_006090	80317224	80157223	SNP	C	A	Homo. Variant		Non Synonymous	1	1	60	CDS	FILIP1	c.2860C>A	H954N	3	3	-	0	0	0
NC_006090	80394512	80234352	SNP	G	A	Homo. Variant		Non Synonymous	1	1	60	CDS	COL12A1	c.2659G>A	A887T	10	10	0	-	0	0
NC_006090	85193563	85025222	SNP	G	A	Homo. Variant		Non Synonymous	1	1	60	CDS	PHF3	c.1478G>A	T493I	12	12	0	-	0	0
NC_006090	85868698	85699169	SNP	T	C	Homo. Variant		Non Synonymous	1	1	60	CDS	KHDRBS2	c.794T>C	V265A	4	0	4	0	-	0
NC_006090	87716435	87543497	SNP	T	C	Homo. Variant		Non Synonymous	1	1	60	CDS	LOC421892	c.410T>C	Y137C	7	0	7	0	-	0
NC_006090	87776197	87603132	SNP	C	T	Homo. Variant		Non Synonymous	1	1	60	CDS	GCLC	c.157C>T	H53Y	5	0	-	0	5	0
NC_006090	90614287	90436460	SNP	T	C	Homo. Variant		Non Synonymous	1	1	60	CDS	KBTBD11	c.1768T>C	S590G	6	0	6	0	-	0
NC_006090	92542894	92361546	SNP	C	T	Homo. Variant		Non Synonymous	1	1	60	CDS	TPO	c.530C>T	P177L	9	0	-	0	9	0
NC_006090	94490796	94306079	SNP	C	T	Homo. Variant		Non Synonymous	1	1	60	CDS	LOC100859389	c.175C>T	R59C	4	0	-	0	4	0
NC_006090	94774616	94589407	SNP	G	A	Homo. Variant		Non Synonymous	1	1	60	CDS	RSAD2	c.169G>A	D57N	2	2	0	-	0	0
NC_006090	96252031	96063943	Indel	T	-	Homo. Variant		Frameshift	1	1	60	CDS	KLF11	c.1531T>-	P510fs	2	0	0	0	-	2
NC_006090	96654418	96465438	SNP	G	A	Homo. Variant		Non Synonymous	0.8	1	12.01	CDS	NOL10	c.695G>A	S232F	5	4	0	-	0	0
NC_006090	97206462	97016398	Indel	G	-	Homo. Variant		Frameshift	1	1	60	CDS	LPIN1	c.1015G>-	A338fs	3	0	0	-	0	3
NC_006090	97206463	97016399	Indel	C	-	Homo. Variant		Frameshift	1	1	60	CDS	LPIN1	c.1015C>-	A338fs	3	0	-	0	0	3
NC_006090	97206464	97016400	Indel	A	-	Homo. Variant		Frameshift	1	1	60	CDS	LPIN1	c.1015A>-	A338fs	3	-	0	0	0	3
NC_006090	98687828	98495112	SNP	A	G	Homo. Variant		Non Synonymous	1	1	60	CDS	NBAS	c.391A>G	C131R	2	-	0	2	0	0
NC_006090	100064595	99869489	SNP	T	A	Homo. Variant		Non Synonymous	0.857	1	18.01	CDS	GEN1	c.1732T>A	Y578N	7	6	0	0	-	0
NC_006090	100064608	99869502	SNP	C	T	Homo. Variant		Non Synonymous	0.857	1	18.01	CDS	GEN1	c.1745C>T	P582L	7	0	-	0	6	0
NC_006090	100070985	99875864	SNP	G	A	Homo. Variant		Non Synonymous	0.8	1	12.01	CDS	GEN1	c.1903G>A	A635T	5	4	0	-	0	0
NC_006090	100095235	99900070	SNP	T	C	Homo. Variant		Non Synonymous	1	1	60	CDS	ZPAX	c.1630T>C	I544V	4	0	4	0	-	0
NC_006090	101283976	101086545	SNP	A	G	Homo. Variant		Non Synonymous	1	1	60	CDS	MATN3	c.959A>G	V320A	5	-	0	5	0	0
NC_006090	102082412	101883228	SNP	T	C	Homo. Variant		Non Synonymous	0.8	1	0.53	CDS	APOB	c.12878T>C	Q4293R	10	0	8	0	-	0
NC_006090	102105145	101905929	SNP	C	T	Homo. Variant		Non Synonymous	1	1	60	CDS	APOB	c.1337C>T	S446N	8	0	-	0	8	0
NC_006090	104335682	104132216	SNP	A	C	Homo. Variant		Non Synonymous	1	1	60	CDS	AGBL5	c.1742A>C	H581P	2	-	2	0	0	0
NC_006090	104335683	104132217	SNP	T	A	Homo. Variant		Non Synonymous	1	1	60	CDS	AGBL5	c.1743T>A	H581Q	2	2	0	0	-	0
NC_006090	104414133	104210616	SNP	A	T	Homo. Variant		Non Synonymous	1	1	60	CDS	GTF3C2	c.1243A>T	C415S	3	-	0	0	3	0
NC_006090	104626141	104422156	SNP	C	T	Homo. Variant		Non Synonymous	1	1	60	CDS	ASXL2	c.3643C>T	V1215M	6	0	-	0	6	0
NC_006090	104627487	104423497	SNP	T	C	Homo. Variant		Non Synonymous	1	1	60	CDS	ASXL2	c.2302T>C	I768V	3	0	3	0	-	0
NC_006090	104629713	104425720	SNP	G	A	Homo. Variant		Non Synonymous	1	1	60	CDS	ASXL2	c.1646G>A	A549V	2	2	0	-	0	0
NC_006090	104831631	104627139	SNP	G	C	Homo. Variant		Non Synonymous	1	1	60	CDS	GVINP1	c.5707G>C	L1903V	4	0	4	-	0	0
NC_006090	105005042	104800081	SNP	G	A	Homo. Variant		Non Synonymous	1	1	60	CDS	ESCO2	c.886G>A	L296F	9	9	0	-	0	0
NC_006090	105005128	104800167	SNP	T	C	Homo. Variant		Non Synonymous	1	1	60	CDS	ESCO2	c.800T>C	K267R	6	0	6	0	-	0
NC_006090	105025117	104820104	SNP	T	G	Homo. Variant		Non Synonymous	1	1	60	CDS	LOC771117	c.274T>G	I92L	2	0	0	2	-	0
NC_006090	106062996	105855604	SNP	C	T	Homo. Variant		Non Synonymous	1	1	60	CDS	KIF13B	c.5701C>T	G1901S	2	0	-	0	2	0
NC_006090	106063034	105855642	SNP	T	C	Homo. Variant		Non Synonymous	1	1	60	CDS	KIF13B	c.5663T>C	Q1888R	5	0	5	0	-	0
NC_006090	106080365	105872936	SNP	C	T	Homo. Variant		Non Synonymous	1	1	60	CDS	KIF13B	c.4265C>T	S1422N	4	0	-	0	4	0
NC_006090	106080378	105872949	SNP	T	C	Homo. Variant		Non Synonymous	1	1	60	CDS	KIF13B	c.4252T>C	I1418V	3	0	3	0	-	0
NC_006090	107161062	106951280	SNP	A	G	Homo. Variant		Non Synonymous	1	1	60	CDS	LOC100858393	c.265A>G	S89P	2	-	0	2	0	0
NC_006090	107161091	106951309	SNP	G	T	Homo. Variant		Non Synonymous	1	1	60	CDS	LOC100858393	c.236G>T	P79H	2	0	0	-	2	0
NC_006090	107193917	106984047	SNP	G	A	Homo. Variant		Non Synonymous	1	1	60	CDS	NEIL2	c.604G>A	D202N	5	5	0	-	0	0
NC_006090	107204015	106994123	SNP	C	A	Homo. Variant		Non Synonymous	0.875	1	21.02	CDS	FDFT1	c.971C>A	T324N	8	7	-	0	0	0
NC_006090	107208335	106998429	SNP	T	C	Homo. Variant		Non Synonymous	1	1	60	CDS	CTSB	c.1018T>C	S340G	7	0	7	0	-	0
NC_006090	107294606	107084428	SNP	A	G	Homo. Variant		Non Synonymous	0.857	1	18.01	CDS	GAL1	c.169A>G	Y57H	7	-	0	6	0	0
NC_006090	107294641	107084463	SNP	G	T	Homo. Variant		Non Synonymous	1	1	60	CDS	GAL1	c.134G>T	S45Y	5	0	0	-	5	0
NC_006090	107294671	107084493	SNP	C	T	Homo. Variant		Non Synonymous	0.75	1	9	CDS	GAL1	c.104C>T	S35N	4	0	-	0	3	0
NC_006090	107304505	107094293	SNP	T	C	Homo. Variant		Non Synonymous	0.75	1	9	CDS	GAL5	c.122T>C	K41R	4	0	3	0	-	0
NC_006090	107307915	107097693	SNP	G	A	Homo. Variant		Non Synonymous	1	1	60	CDS	GAL4	c.133G>A	H45Y	3	3	0	-	0	0
NC_006090	108638356	108425535	SNP	G	A	Homo. Variant		Non Synonymous	1	1	60	CDS	CENPQ	c.119G>A	A40V	2	2	0	-	0	0
NC_006090	108685992	108473069	SNP	G	T	Homo. Variant		Non Synonymous	1	1	60	CDS	LOC422051	c.223G>T	G75C	3	0	0	-	3	0
NC_006090	109702245	109487085	SNP	G	A	Homo. Variant		Non Synonymous	0.75	1	20.74	CDS	MEP1A	c.11G>A	R4H	4	3	0	-	0	0
NC_006090	109801323	109585917	SNP	C	G	Homo. Variant		Non Synonymous	1	1	60	CDS	TNFRSF21	c.788C>G	S263T	2	0	-	2	0	0
NC_006090	109801417	109586011	SNP	T	C	Homo. Variant		Non Synonymous	1	1	60	CDS	TNFRSF21	c.694T>C	T232A	5	0	5	0	-	0
NC_006091	73168	72804	SNP	G	A	Homo. Variant		Non Synonymous	0.875	1	21.02	CDS	ZC3H12B	c.1289G>A	R430H	8	7	0	-	0	0
NC_006091	317972	317158	SNP	A	G	Homo. Variant		Non Synonymous	1	1	60	CDS	GPR83-L	c.217A>G	I73V	8	-	0	8	0	0
NC_006091	361712	360789	SNP	T	C	Homo. Variant		Non Synonymous	1	1	60	CDS	EDA2R	c.1375T>C	I459V	4	0	4	0	-	0
NC_006091	588602	587100	SNP	A	C	Homo. Variant		Non Synonymous	1	1	60	CDS	RXFP2	c.346A>C	S116A	2	-	2	0	0	0
NC_006091	1213569	1210547	SNP	T	C	Homo. Variant		Non Synonymous	1	1	60	CDS	INPPL1	c.1819T>C	I607V	6	0	6	0	-	0
NC_006091	1227755	1224695	SNP	G	A	Homo. Variant		Non Synonymous	0.75	1	9	CDS	ARR3	c.1160G>A	R387K	4	3	0	-	0	0
NC_006091	1601085	1597158	SNP	G	A	Homo. Variant		Non Synonymous	1	1	60	CDS	UTP14A	c.1427G>A	P476L	6	6	0	-	0	0
NC_006091	1601172	1597245	Indel	T	-	Homo. Variant		Frameshift	1	1	60	CDS	UTP14A	c.1342T>-	E447fs	3	0	0	0	-	3
NC_006091	1601173	1597246	Indel	C	-	Homo. Variant		Frameshift	1	1	60	CDS	UTP14A	c.1342C>-	E447fs	3	0	-	0	0	3
NC_006091	1601174	1597247	Indel	T	-	Homo. Variant		Frameshift	1	1	60	CDS	UTP14A	c.1339T>-	T446fs	3	0	0	0	-	3
NC_006091	1660934	1656879	SNP	T	C	Homo. Variant		Non Synonymous	1	1	60	CDS	NHSL2	c.3161T>C	N1054S	3	0	3	0	-	0
NC_006091	1802051	1797681	SNP	G	T	Homo. Variant		Non Synonymous	1	1	60	CDS	LOC422177	c.375G>T	L125F	5	0	0	-	5	0
NC_006091	1803590	1799219	SNP	A	G	Homo. Variant		Non Synonymous	1	1	60	CDS	LOC422177	c.983A>G	Q328R	2	-	0	2	0	0
NC_006091	1877764	1873235	SNP	T	C	Homo. Variant		Non Synonymous	1	1	60	CDS	RBM41	c.596T>C	K199R	4	0	4	0	-	0
NC_006091	1947425	1942705	SNP	A	C	Homo. Variant		Non Synonymous	1	1	60	CDS	FRMPD3	c.3046A>C	K1016Q	5	-	5	0	0	0
NC_006091	2136344	2131106	SNP	T	C	Homo. Variant		Non Synonymous	1	1	60	CDS	F8	c.2551T>C	R851G	7	0	7	0	-	0
NC_006091	2179615	2174262	SNP	C	T	Homo. Variant		Non Synonymous	1	1	60	CDS	ACRC	c.499C>T	V167M	4	0	-	0	4	0
NC_006091	2226711	2221256	SNP	C	T|C	Hetero. Ref.		Non Synonymous	0.75	1	5.31	CDS	TAF1	c.[755C>T]+[755C>C]	R252Q, R252R	8	0	-	0	6	0
NC_006091	2242260	2236777	SNP	T	C	Homo. Variant		Non Synonymous	1	1	60	CDS	ITGB1BP2	c.901T>C	T301A	4	0	4	0	-	0
NC_006091	2247388	2241886	SNP	T	A	Homo. Variant		Non Synonymous	1	1	60	CDS	ITGB1BP2	c.89T>A	D30V	2	2	0	0	-	0
NC_006091	3284923	3276946	SNP	T	G	Homo. Variant		Non Synonymous	1	1	60	CDS	WDR44 [1]	c.307T>G	S103A	4	0	0	4	-	0
NC_006091	3582103	3573435	SNP	A	G	Homo. Variant		Non Synonymous	1	1	60	CDS	HS6ST2	c.769A>G	F257L	3	-	0	3	0	0
NC_006091	3900810	3891393	SNP	G	A	Homo. Variant		Non Synonymous	1	1	60	CDS	GPC3	c.830G>A	A277V	8	8	0	-	0	0
NC_006091	4134854	4124961	SNP	C	T	Homo. Variant		Nonsense	1	1	60	CDS	DDX26B	c.151C>T	Q51.	11	0	-	0	11	0
NC_006091	4398910	4388433	Indel	C	-	Homo. Variant		Frameshift	1	1	60	CDS	LOC771106	c.109C>-	R36fs	7	0	-	0	0	7
NC_006091	5126412	5114328	SNP	G	A	Homo. Variant		Non Synonymous	1	1	60	CDS	ARL13A	c.203G>A	T68M	2	2	0	-	0	0
NC_006091	5150853	5138693	SNP	C	T	Homo. Variant		Non Synonymous	1	1	60	CDS	TRMT12	c.703C>T	R235C	2	0	-	0	2	0
NC_006091	5152302	5140133	SNP	G	T	Homo. Variant		Non Synonymous	1	1	60	CDS	TRMT12	c.1096G>T	A366S	3	0	0	-	3	0
NC_006091	5152920	5140751	SNP	C	T	Homo. Variant		Non Synonymous	1	1	60	CDS	TRMT12	c.1643C>T	T548M	3	0	-	0	3	0
NC_006091	5160236	5148050	Indel	G	-	Homo. Variant		Frameshift	0.75	1	60	CDS	SYTL4	c.1633G>-	G544fs	4	1	0	-	0	3
NC_006091	5160241	5148054	Indel	A	-	Homo. Variant		Frameshift	0.75	0.997	9	CDS	SYTL4	c.1636A>-	E545fs	4	-	0	0	0	3
NC_006091	5184129	5171883	SNP	G	A	Homo. Variant		Non Synonymous	1	1	60	CDS	TNMD	c.169G>A	P57S	3	3	0	-	0	0
NC_006091	5184135	5171889	SNP	A	C	Homo. Variant		Non Synonymous	1	1	60	CDS	TNMD	c.163A>C	W55G	3	-	3	0	0	0
NC_006091	5906827	5893140	SNP	A	G	Homo. Variant		Non Synonymous	0.75	1	60	CDS	DIAPH1	c.2144A>G	L715P	4	-	0	3	0	1
NC_006091	9593517	9572871	SNP	G	C	Homo. Variant		Non Synonymous	1	1	60	CDS	TRAIL-LIKE	c.58G>C	P20A	3	0	3	-	0	0
NC_006091	9904896	9883806	SNP	G	A	Homo. Variant		Non Synonymous	0.909	1	30.03	CDS	SLITRK4	c.1715G>A	R572K	11	10	0	-	0	0
NC_006091	10996380	10973224	SNP	C	G	Homo. Variant		Non Synonymous	0.833	1	15.01	CDS	LOC771647	c.325C>G	V109L	6	0	-	5	0	0
NC_006091	10998300	10975134	SNP	G	A	Homo. Variant		Non Synonymous	1	1	60	CDS	LOC771657	c.155G>A	A52V	3	3	0	-	0	0
NC_006091	11209518	11185896	SNP	T	C	Homo. Variant		Non Synonymous	0.833	1	15.01	CDS	LOC100857895	c.55T>C	M19V	6	0	5	0	-	0
NC_006091	11439258	11415113	SNP	G	A	Homo. Variant	Splice in CDS	Non Synonymous	1	1	60	CDS	KLF8	c.1297G>A	R433C	4	4	0	-	0	0
NC_006091	11444308	11420154	SNP	A	G	Homo. Variant		Non Synonymous	1	1	60	CDS	KLF8	c.826A>G	Y276H	6	-	0	6	0	0
NC_006091	11444454	11420300	SNP	C	T	Homo. Variant		Non Synonymous	1	1	60	CDS	KLF8	c.680C>T	R227Q	5	0	-	0	5	0
NC_006091	11444493	11420339	SNP	C	T	Homo. Variant		Non Synonymous	1	1	60	CDS	KLF8	c.641C>T	R214Q	6	0	-	0	6	0
NC_006091	11554919	11530519	SNP	T	C	Homo. Variant		Non Synonymous	0.875	1	21.02	CDS	LOC771752	c.239T>C	Q80R	8	0	7	0	-	0
NC_006091	11651441	11626866	SNP	C	G|C	Hetero. Ref.		Non Synonymous	0.75	1	2.79	CDS	FAM123B	c.[893C>G]+[893C>C]	A298A, A298G	8	0	-	6	0	0
NC_006091	11652527	11627949	SNP	G	C	Homo. Variant		Non Synonymous	0.833	1	60	CDS	FAM123B	c.1976G>C	R659P	6	0	5	-	1	0
NC_006091	12070614	12045094	SNP	G	A	Homo. Variant		Non Synonymous	0.75	1	9	CDS	CDX4	c.322G>A	A108T	4	3	0	-	0	0
NC_006091	12776206	12749144	SNP	C	G	Homo. Variant		Non Synonymous	1	1	60	CDS	LOC100857145	c.80C>G	G27A	2	0	-	2	0	0
NC_006091	12889313	12862023	SNP	T	G	Homo. Variant		Non Synonymous	1	1	60	CDS	LOC771947	c.13T>G	S5A	2	0	0	2	-	0
NC_006091	13508453	13479711	SNP	T	G	Homo. Variant		Non Synonymous	1	1	60	CDS	CHRDL1	c.248T>G	I83S	4	0	0	4	-	0
NC_006091	14085817	14055877	SNP	A	C	Homo. Variant		Non Synonymous	1	1	60	CDS	COL4A6	c.3839A>C	Q1280P	2	-	2	0	0	0
NC_006091	14189391	14159202	SNP	G	A	Homo. Variant		Non Synonymous	0.889	1	24.02	CDS	RAB39B	c.544G>A	D182N	9	8	0	-	0	0
NC_006091	16656739	16621879	SNP	G	T	Homo. Variant		Non Synonymous	0.75	1	9	CDS	KIAA1210	c.565G>T	A189S	4	0	0	-	3	0
NC_006091	16659969	16625104	SNP	C	T	Homo. Variant		Non Synonymous	0.8	1	12.01	CDS	KIAA1210	c.1085C>T	P362L	5	0	-	0	4	0
NC_006091	16660414	16625548	SNP	C	T	Homo. Variant		Non Synonymous	1	1	60	CDS	KIAA1210	c.1529C>T	T510M	4	0	-	0	4	0
NC_006091	17792128	17754848	SNP	T	C	Homo. Variant		Non Synonymous	0.857	1	18.01	CDS	MAMLD1	c.2782T>C	T928A	7	0	6	0	-	0
NC_006091	17794803	17757512	SNP	C	T	Homo. Variant		Non Synonymous	1	1	60	CDS	MAMLD1	c.1846C>T	G616S	2	0	-	0	2	0
NC_006091	18042631	18004877	SNP	C	G	Homo. Variant		Non Synonymous	1	1	60	CDS	LOC772269	c.145C>G	V49L	5	0	-	5	0	0
NC_006091	19580592	19539564	SNP	A	G	Homo. Variant		Non Synonymous	1	1	60	CDS	SFRP2	c.7A>G	C3R	2	-	0	2	0	0
NC_006091	19747954	19706621	SNP	G	A	Homo. Variant		Nonsense	0.889	1	24.02	CDS	LOC769052	c.5704G>A	Q1902.	9	8	0	-	0	0
NC_006091	19748830	19707497	SNP	C	T	Homo. Variant		Non Synonymous	1	1	60	CDS	LOC769052	c.4859C>T	S1620N	8	0	-	0	8	0
NC_006091	19824103	19782638	SNP	A	G	Homo. Variant		Non Synonymous	1	1	60	CDS	FGB	c.217A>G	M73V	2	-	0	2	0	0
NC_006091	19849290	19807790	SNP	C	T	Homo. Variant		Non Synonymous	0.833	1	16.99	CDS	FGG	c.710C>T	R237K	6	0	-	0	5	0
NC_006091	20856951	20813586	SNP	C	T	Homo. Variant		Non Synonymous	1	1	60	CDS	GLRB	c.17C>T	A6V	3	0	-	0	3	0
NC_006091	21719871	21674892	SNP	G	A	Homo. Variant		Non Synonymous	1	1	60	CDS	RAPGEF2	c.3802G>A	A1268T	4	4	0	-	0	0
NC_006091	24254671	24205128	SNP	C	A	Homo. Variant		Nonsense	0.857	1	18.01	CDS	LOC100857592	c.25C>A	G9.	7	6	-	0	0	0
NC_006091	24456222	24406175	SNP	G	T	Homo. Variant		Non Synonymous	1	1	60	CDS	ANXA10	c.274G>T	A92S	2	0	0	-	2	0
NC_006091	24505624	24455464	SNP	G	C	Homo. Variant		Non Synonymous	0.875	1	21.02	CDS	DDX60	c.2132G>C	T711S	8	0	7	-	0	0
NC_006091	24688687	24638188	SNP	G	A	Homo. Variant		Non Synonymous	1	1	60	CDS	PALLD	c.2150G>A	C717Y	4	4	0	-	0	0
NC_006091	24978190	24927107	SNP	G	A	Homo. Variant		Non Synonymous	0.8	1	30.65	CDS	SH3RF1	c.175G>A	G59S	5	4	0	-	0	0
NC_006091	28183810	28127076	SNP	T	C	Homo. Variant		Non Synonymous	0.875	1	21.02	CDS	PCDH18	c.1424T>C	N475S	8	0	7	0	-	0
NC_006091	28911429	28853200	SNP	G	C	Homo. Variant		Non Synonymous	1	1	60	CDS	MAML3	c.1621G>C	P541A	3	0	3	-	0	0
NC_006091	29555297	29495694	SNP	A	G	Homo. Variant		Non Synonymous	1	1	60	CDS	IL15	c.556A>G	I186V	2	-	0	2	0	0
NC_006091	29555298	29495695	SNP	T	C	Homo. Variant		Non Synonymous	1	1	60	CDS	IL15	c.557T>C	I186T	2	0	2	0	-	0
NC_006091	30160138	30099433	SNP	G	A	Homo. Variant		Non Synonymous	1	1	60	CDS	LOC100859800	c.101G>A	T34I	4	4	0	-	0	0
NC_006091	30226587	30165770	SNP	C	T	Homo. Variant		Non Synonymous	1	1	60	CDS	HHIP	c.199C>T	P67S	8	0	-	0	8	0
NC_006091	30537947	30476611	SNP	A	G	Homo. Variant		Non Synonymous	1	1	60	CDS	OTUD4	c.1961A>G	L654S	3	-	0	3	0	0
NC_006091	30563908	30502534	SNP	G	C	Homo. Variant		Non Synonymous	1	1	60	CDS	LOC100858273	c.448G>C	A150P	3	0	3	-	0	0
NC_006091	30568043	30506663	SNP	G	A	Homo. Variant		Non Synonymous	1	1	60	CDS	LOC100858273	c.692G>A	S231N	2	2	0	-	0	0
NC_006091	31477575	31414309	SNP	A	G	Homo. Variant		Non Synonymous	0.889	1	24.02	CDS	PRMT10	c.1718A>G	L573S	9	-	0	8	0	0
NC_006091	31606358	31542832	SNP	C	A	Homo. Variant		Non Synonymous	1	1	60	CDS	ARHGAP10 [1]	c.2016C>A	D672E	5	5	-	0	0	0
NC_006091	32782395	32716522	SNP	C	T	Homo. Variant		Non Synonymous	1	1	60	CDS	SH3D19	c.647C>T	R216H	6	0	-	0	6	0
NC_006091	33288172	33221132	Indel	-	C	Homo. Variant		Frameshift	0.8	1	12.01	CDS	FBXW7	c.281->C	R94fs	5	0	4	0	0	1
NC_006091	33288174	33221133	Indel	-	C	Homo. Variant		Frameshift	0.8	1	12.01	CDS	FBXW7	c.280->C	R94fs	5	0	4	0	0	1
NC_006091	33288176	33221134	Indel	-	T	Homo. Variant		Frameshift	0.8	1	12.01	CDS	FBXW7	c.279->T	I93fs	5	0	0	0	4	1
NC_006091	33723038	33654904	SNP	C	T	Homo. Variant		Non Synonymous	0.833	1	15.01	CDS	SLC20A2	c.1313C>T	T438M	6	0	-	0	5	0
NC_006091	34071019	34002174	SNP	A	G	Homo. Variant		Non Synonymous	1	1	60	CDS	PHF17	c.61A>G	M21V	5	-	0	5	0	0
NC_006091	34374856	34305279	SNP	G	A	Homo. Variant		Non Synonymous	1	1	60	CDS	FRAS1	c.491G>A	S164L	7	7	0	-	0	0
NC_006091	34380984	34311395	SNP	C	T	Homo. Variant		Non Synonymous	1	1	60	CDS	FRAS1	c.178C>T	A60T	6	0	-	0	6	0
NC_006091	34545047	34475100	SNP	T	C	Homo. Variant		Non Synonymous	0.833	1	15.01	CDS	LOC422513	c.98T>C	V33A	6	0	5	0	-	0
NC_006091	34545073	34475126	SNP	T	C	Homo. Variant		Non Synonymous	1	1	60	CDS	LOC422513	c.124T>C	W42R	6	0	6	0	-	0
NC_006091	34608479	34538403	SNP	G	A	Homo. Variant		Non Synonymous	1	1	60	CDS	HERC3	c.3016G>A	A1006T	2	2	0	-	0	0
NC_006091	34764898	34694522	SNP	T	C	Homo. Variant		Non Synonymous	1	1	60	CDS	GPRIN3	c.1630T>C	I544V	3	0	3	0	-	0
NC_006091	34764967	34694591	SNP	C	G	Homo. Variant		Non Synonymous	1	1	60	CDS	GPRIN3	c.1561C>G	A521P	8	0	-	8	0	0
NC_006091	34766407	34696027	SNP	T	C	Homo. Variant		Non Synonymous	0.75	1	9	CDS	GPRIN3	c.125T>C	K42R	4	0	3	0	-	0
NC_006091	34956478	34885699	SNP	G	T	Homo. Variant		Non Synonymous	1	1	60	CDS	MMRN1	c.135G>T	W45C	2	0	0	-	2	0
NC_006091	37372379	37296931	SNP	A	G	Homo. Variant		Non Synonymous	1	1	60	CDS	LOC768461	c.125A>G	Q42R	2	-	0	2	0	0
NC_006091	38196807	38119641	SNP	C	T|C	Hetero. Ref.		Non Synonymous	0.75	1	5.31	CDS	GSTCD	c.[382C>T]+[382C>C]	E128K, E128E	8	0	-	0	6	0
NC_006091	38217019	38139801	SNP	A	T	Homo. Variant		Non Synonymous	1	1	60	CDS	INTS12	c.1013A>T	H338L	2	-	0	0	2	0
NC_006091	38217038	38139820	Indel	-	T	Homo. Variant		Frameshift	1	1	60	CDS	INTS12	c.1032->T	L344fs	2	0	0	0	2	0
NC_006091	38776319	38697921	SNP	G	T	Homo. Variant		Non Synonymous	1	1	60	CDS	UFSP2	c.352G>T	A118S	5	0	0	-	5	0
NC_006091	38865741	38787142	SNP	G	G|A	Hetero. Ref.		Non Synonymous	0.778	1	2.4	CDS	KIAA1430	c.[577G>G]+[577G>A]	V193M, V193V	9	7	0	-	0	0
NC_006091	39359704	39280020	SNP	C	A	Homo. Variant		Non Synonymous	1	1	60	CDS	CDKN2AIP	c.862C>A	A288S	2	2	-	0	0	0
NC_006091	39359712	39280028	SNP	A	G	Homo. Variant		Non Synonymous	1	1	60	CDS	CDKN2AIP	c.854A>G	V285A	3	-	0	3	0	0
NC_006091	39585628	39505513	SNP	A	G	Homo. Variant		Non Synonymous	1	1	60	CDS	ODZ3	c.7850A>G	V2617A	3	-	0	3	0	0
NC_006091	39585631	39505516	SNP	A	G	Homo. Variant		Non Synonymous	1	1	60	CDS	ODZ3	c.7847A>G	M2616T	3	-	0	3	0	0
NC_006091	39593764	39513632	SNP	G	A	Homo. Variant		Non Synonymous	1	1	60	CDS	ODZ3	c.5777G>A	T1926I	5	5	0	-	0	0
NC_006091	39643207	39562957	SNP	T	C	Homo. Variant		Non Synonymous	1	1	60	CDS	ODZ3	c.2288T>C	H763R	2	0	2	0	-	0
NC_006091	44917644	44827941	SNP	A	G	Homo. Variant		Non Synonymous	1	1	60	CDS	LOC769869	c.34A>G	R12G	3	-	0	3	0	0
NC_006091	45180352	45090083	SNP	A	G	Homo. Variant		Non Synonymous	1	1	60	CDS	IBSP	c.635A>G	V212A	2	-	0	2	0	0
NC_006091	45180385	45090116	SNP	A	G	Homo. Variant		Non Synonymous	1	1	60	CDS	IBSP	c.602A>G	V201A	2	-	0	2	0	0
NC_006091	45232396	45142016	SNP	T	A	Homo. Variant		Non Synonymous	1	1	60	CDS	LOC770585	c.37T>A	S13T	4	4	0	0	-	0
NC_006091	45286057	45195557	SNP	C	A	Homo. Variant		Non Synonymous	1	1	60	CDS	AFF1	c.469C>A	A157S	2	2	-	0	0	0
NC_006091	45334839	45244239	SNP	G	A	Homo. Variant		Non Synonymous	1	1	60	CDS	PTPN13	c.4445G>A	P1482L	4	4	0	-	0	0
NC_006091	45858233	45766527	SNP	T	C	Homo. Variant		Non Synonymous	1	1	60	CDS	SEC31A	c.2867T>C	L956P	4	0	4	0	-	0
NC_006091	48676821	48579413	SNP	G	T	Homo. Variant		Non Synonymous	1	1	60	CDS	LOC422619	c.465G>T	K155N	2	0	0	-	2	0
NC_006091	48676822	48579414	SNP	A	G	Homo. Variant		Non Synonymous	1	1	60	CDS	LOC422619	c.466A>G	K156E	2	-	0	2	0	0
NC_006091	48724361	48626849	SNP	A	G	Homo. Variant		Non Synonymous	1	1	60	CDS	REST	c.2303A>G	V768A	2	-	0	2	0	0
NC_006091	48745654	48648085	SNP	A	G	Homo. Variant		Non Synonymous	1	1	60	CDS	TMEM66	c.1012A>G	S338P	5	-	0	5	0	0
NC_006091	48746461	48648890	SNP	C	G	Homo. Variant		Non Synonymous	1	1	60	CDS	TMEM66	c.790C>G	D264H	7	0	-	7	0	0
NC_006091	48893235	48795324	SNP	G	A	Homo. Variant		Non Synonymous	1	1	60	CDS	TNKS	c.3622G>A	R1208C	7	7	0	-	0	0
NC_006091	49089289	48990938	SNP	G	A	Homo. Variant		Non Synonymous	1	1	60	CDS	LOC430303	c.3923G>A	R1308Q	2	2	0	-	0	0
NC_006091	49114108	49015700	SNP	C	T	Homo. Variant		Non Synonymous	1	1	60	CDS	SGK223	c.1231C>T	R411C	2	0	-	0	2	0
NC_006091	49127793	49029341	SNP	G	C	Homo. Variant		Non Synonymous	1	1	60	CDS	SGK223	c.3215G>C	G1072A	3	0	3	-	0	0
NC_006091	49132270	49033801	SNP	A	C	Homo. Variant		Non Synonymous	1	1	60	CDS	MBOAT4	c.577A>C	C193G	2	-	2	0	0	0
NC_006091	49132395	49033926	SNP	G	A	Homo. Variant		Non Synonymous	1	1	60	CDS	MBOAT4	c.452G>A	A151V	2	2	0	-	0	0
NC_006091	49132736	49034267	SNP	A	G	Homo. Variant		Non Synonymous	1	1	60	CDS	MBOAT4	c.322A>G	S108P	2	-	0	2	0	0
NC_006091	49262671	49163882	SNP	T	C	Homo. Variant		Non Synonymous	1	1	60	CDS	SHROOM3	c.3749T>C	N1250S	2	0	2	0	-	0
NC_006091	49589297	49489771	SNP	G	T	Homo. Variant		Non Synonymous	0.909	1	30.03	CDS	RUFY3	c.1588G>T	A530S	11	0	0	-	10	0
NC_006091	52057513	51952776	SNP	C	T	Homo. Variant		Non Synonymous	1	1	60	CDS	FAT4	c.11633C>T	R3878Q	5	0	-	0	5	0
NC_006091	53152954	53046042	SNP	G	A	Homo. Variant		Non Synonymous	0.833	1	15.01	CDS	BBS12	c.1709G>A	A570V	6	5	0	-	0	0
NC_006091	53152959	53046047	SNP	A	C	Homo. Variant		Non Synonymous	0.857	1	18.01	CDS	BBS12	c.1704A>C	N568K	7	-	6	0	0	0
NC_006091	53153361	53046448	SNP	C	T	Homo. Variant		Non Synonymous	1	1	60	CDS	BBS12	c.1303C>T	V435I	9	0	-	0	9	0
NC_006091	54289372	54180146	SNP	C	G	Homo. Variant	Splice in CDS	Non Synonymous	1	1	60	CDS	LOC422681	c.225C>G	R75S	3	0	-	3	0	0
NC_006091	56823146	56709266	SNP	G	A	Homo. Variant		Non Synonymous	1	1	60	CDS	C4H4orf21	c.406G>A	V136M	5	5	0	-	0	0
NC_006091	56824823	56710940	SNP	C	A	Homo. Variant		Non Synonymous	1	1	60	CDS	C4H4orf21	c.2080C>A	R694S	7	7	-	0	0	0
NC_006091	56831949	56718043	SNP	T	G	Homo. Variant		Non Synonymous	1	1	60	CDS	C4H4orf21	c.3928T>G	S1310A	6	0	0	6	-	0
NC_006091	56836696	56722779	SNP	A	G	Homo. Variant		Non Synonymous	1	1	60	CDS	C4H4orf21	c.4643A>G	H1548R	7	-	0	7	0	0
NC_006091	57520197	57404936	SNP	T	G	Homo. Variant		Non Synonymous	1	1	60	CDS	PITX2	c.194T>G	V65G	2	0	0	2	-	0
NC_006091	57756102	57640340	SNP	C	T	Homo. Variant		Non Synonymous	1	1	60	CDS	EGF	c.3238C>T	A1080T	3	0	-	0	3	0
NC_006091	57770610	57654805	SNP	C	G	Homo. Variant		Non Synonymous	0.857	1	18.01	CDS	EGF	c.1880C>G	S627T	7	0	-	6	0	0
NC_006091	58284611	58167649	SNP	G	A	Homo. Variant		Non Synonymous	1	1	60	CDS	BMPR1B	c.31G>A	V11M	2	2	0	-	0	0
NC_006091	58284632	58167670	SNP	G	A	Homo. Variant		Non Synonymous	1	1	60	CDS	BMPR1B	c.52G>A	G18S	2	2	0	-	0	0
NC_006091	59494510	59375398	SNP	T	T|C	Hetero. Ref.		Non Synonymous	0.75	1	5.31	CDS	RAP1GDS1	c.[905T>T]+[905T>C]	L302S, L302L	8	0	6	0	-	0
NC_006091	59878200	59758215	SNP	T	G	Homo. Variant		Non Synonymous	0.75	0.965	11.98	CDS	DNAJB14	c.195T>G	K65N	4	0	0	3	-	0
NC_006091	59908318	59788266	SNP	C	T	Homo. Variant		Non Synonymous	1	1	60	CDS	LOC100858413	c.58C>T	V20I	5	0	-	0	5	0
NC_006091	60602881	60481242	SNP	A	G	Homo. Variant		Non Synonymous	1	1	60	CDS	MANBA	c.839A>G	L280P	4	-	0	4	0	0
NC_006091	60687579	60565747	SNP	C	T	Homo. Variant		Non Synonymous	1	1	60	CDS	NHEDC2	c.1322C>T	C441Y	4	0	-	0	4	0
NC_006091	60774992	60652937	SNP	A	G	Homo. Variant		Non Synonymous	0.857	1	18.01	CDS	C4H4orf47	c.917A>G	Y306C	7	-	0	6	0	0
NC_006091	61078174	60955447	SNP	G	C	Homo. Variant		Non Synonymous	0.8	1	12.01	CDS	FAM149A	c.471G>C	M157I	5	0	4	-	0	0
NC_006091	62672390	62546818	SNP	G	A	Homo. Variant		Non Synonymous	1	1	60	CDS	MTUS1	c.632G>A	S211N	5	5	0	-	0	0
NC_006091	64462567	64333740	SNP	C	T	Homo. Variant		Non Synonymous	0.8	1	12.01	CDS	LONRF1	c.1502C>T	S501F	5	0	-	0	4	0
NC_006091	64549459	64420470	SNP	G	A	Homo. Variant		Non Synonymous	1	1	60	CDS	KIAA1211	c.3898G>A	P1300S	5	5	0	-	0	0
NC_006091	64553980	64424984	SNP	G	T	Homo. Variant		Non Synonymous	0.833	1	20.1	CDS	KIAA1211	c.1916G>T	P639Q	12	0	0	-	10	0
NC_006091	64926295	64796533	SNP	G	G|A	Hetero. Ref.		Non Synonymous	0.75	1	5.31	CDS	KDR	c.[409G>G]+[409G>A]	E137K, E137E	8	6	0	-	0	0
NC_006091	65160518	65030324	SNP	T	C	Homo. Variant		Non Synonymous	1	1	60	CDS	PDGFRA	c.241T>C	M81V	5	0	5	0	-	0
NC_006091	65170101	65039876	SNP	C	A	Homo. Variant		Non Synonymous	1	1	60	CDS	LOC100857440	c.271C>A	L91I	4	4	-	0	0	0
NC_006091	65917400	65785606	SNP	G	A	Homo. Variant		Non Synonymous	1	1	60	CDS	LRRC66	c.2951G>A	S984N	9	9	0	-	0	0
NC_006091	66133215	66000997	SNP	C	T	Homo. Variant		Non Synonymous	1	1	60	CDS	FRYL	c.3800C>T	A1267V	3	0	-	0	3	0
NC_006091	66441131	66308275	SNP	T	A	Homo. Variant	Splice in CDS	Non Synonymous	1	1	60	CDS	LOC100857733	c.1885T>A	S629T	7	7	0	0	-	0
NC_006091	66526519	66393510	SNP	C	G	Homo. Variant		Non Synonymous	1	1	60	CDS	ATP10D	c.919C>G	A307P	9	0	-	9	0	0
NC_006091	66529551	66396537	SNP	G	A	Homo. Variant	Splice in CDS	Non Synonymous	1	1	60	CDS	ATP10D	c.560G>A	A187V	4	4	0	-	0	0
NC_006091	66608939	66475775	SNP	T	A	Homo. Variant		Non Synonymous	0.75	1	9	CDS	LOC770479	c.610T>A	M204L	4	3	0	0	-	0
NC_006091	66608992	66475828	SNP	C	A	Homo. Variant		Non Synonymous	0.8	1	30.65	CDS	LOC770479	c.557C>A	R186L	5	4	-	0	0	0
NC_006091	68730538	68593112	SNP	G	T	Homo. Variant		Non Synonymous	1	1	60	CDS	LOC100858187	c.17G>T	S6I	3	0	0	-	3	0
NC_006091	69059161	68921023	SNP	T	C	Homo. Variant		Non Synonymous	1	1	60	CDS	KLB	c.533T>C	E178G	9	0	9	0	-	0
NC_006091	69090762	68952545	SNP	G	A	Homo. Variant		Non Synonymous	1	1	60	CDS	RFC1	c.1639G>A	V547I	2	2	0	-	0	0
NC_006091	69271906	69133297	SNP	C	T	Homo. Variant		Non Synonymous	1	1	60	CDS	TLR6	c.2245C>T	P749S	4	0	-	0	4	0
NC_006091	72172621	72028781	SNP	A	G	Homo. Variant		Non Synonymous	1	1	60	CDS	LOC769289	c.178A>G	I60V	2	-	0	2	0	0
NC_006091	73162136	73016538	SNP	G	A	Homo. Variant		Nonsense	1	1	60	CDS	SEL1L3	c.2604G>A	W868.	6	6	0	-	0	0
NC_006091	73345466	73199528	Indel	-	T	Homo. Variant		Frameshift	1	1	60	CDS	CCDC149	c.1556->T	S519fs	6	0	0	0	6	0
NC_006091	73428201	73282128	Indel	-	C	Homo. Variant		Frameshift	1	1	60	CDS	SOD3	c.110->C	W37fs	4	0	4	0	0	0
NC_006091	74683142	74534718	SNP	C	G	Homo. Variant		Non Synonymous	1	1	60	CDS	PACRGL	c.535C>G	V179L	4	0	-	4	0	0
NC_006091	75652573	75502556	SNP	T	G	Homo. Variant		Non Synonymous	1	1	60	CDS	NCAPG	c.249T>G	E83D	3	0	0	3	-	0
NC_006091	75675971	75525904	SNP	C	T	Homo. Variant		Non Synonymous	1	1	60	CDS	LOC100859145	c.455C>T	T152M	6	0	-	0	6	0
NC_006091	75675979	75525912	SNP	G	A	Homo. Variant		Non Synonymous	1	1	60	CDS	LOC100859145	c.463G>A	A155T	4	4	0	-	0	0
NC_006091	75675980	75525913	SNP	C	A	Homo. Variant		Non Synonymous	1	1	60	CDS	LOC100859145	c.464C>A	A155D	4	4	-	0	0	0
NC_006091	80705504	80545975	SNP	C	T	Homo. Variant		Non Synonymous	1	1	60	CDS	ACOX3	c.41C>T	R14Q	6	0	-	0	6	0
NC_006091	81727288	81566082	SNP	G	A	Homo. Variant		Non Synonymous	1	1	60	CDS	RGS12	c.3446G>A	T1149M	4	4	0	-	0	0
NC_006091	81730758	81569548	SNP	C	T	Homo. Variant		Nonsense	1	1	60	CDS	RGS12	c.3173C>T	W1058.	3	0	-	0	3	0
NC_006091	81732812	81571600	Indel	-	A|-	Hetero. Ref.		Frameshift	0.75	1	5.31	CDS	RGS12	c.2996->a	L999fs	8	6	0	0	0	2
NC_006091	82092754	81930896	SNP	A	T	Homo. Variant		Non Synonymous	0.833	1	15.01	CDS	SH3BP2	c.586A>T	F196I	6	-	0	0	5	0
NC_006091	82315856	82153570	SNP	A	C	Homo. Variant		Non Synonymous	1	1	60	CDS	RNF4	c.52A>C	S18A	7	-	7	0	0	0
NC_006091	82371806	82209436	SNP	G	A	Homo. Variant		Non Synonymous	1	1	60	CDS	LOC422887	c.35G>A	P12L	2	2	0	-	0	0
NC_006091	84627962	84460930	SNP	A	G	Homo. Variant		Non Synonymous	1	1	60	CDS	SPON2	c.538A>G	K180E	4	-	0	4	0	0
NC_006091	85168952	85000675	Indel	C	-	Homo. Variant		Frameshift	0.75	1	60	CDS	POLR1A	c.5083C>-	G1694fs	4	1	-	0	0	3
NC_006091	85180207	85011907	SNP	C	T	Homo. Variant		Non Synonymous	1	1	60	CDS	POLR1A	c.3391C>T	A1131T	5	0	-	0	5	0
NC_006091	85396570	85227767	SNP	C	T	Homo. Variant		Non Synonymous	1	1	60	CDS	CD8A	c.244C>T	A82T	2	0	-	0	2	0
NC_006091	85396580	85227777	SNP	T	A	Homo. Variant		Non Synonymous	1	1	60	CDS	CD8A	c.234T>A	L78F	2	2	0	0	-	0
NC_006091	85396653	85227850	SNP	C	A	Homo. Variant		Non Synonymous	1	1	60	CDS	CD8A	c.161C>A	S54I	2	2	-	0	0	0
NC_006091	85406169	85237322	SNP	C	A	Homo. Variant		Non Synonymous	0.8	1	12.01	CDS	LOC771798	c.663C>A	E221D	5	4	-	0	0	0
NC_006091	85407533	85238683	SNP	C	T	Homo. Variant		Non Synonymous	1	1	60	CDS	LOC771798	c.475C>T	V159I	8	0	-	0	8	0
NC_006091	85418364	85249482	SNP	G	C	Homo. Variant		Non Synonymous	0.75	1	9	CDS	LOC771804	c.340G>C	Q114E	4	0	3	-	0	0
NC_006091	85443725	85274744	SNP	C	T	Homo. Variant		Non Synonymous	1	1	60	CDS	CD8A	c.68C>T	R23Q	2	0	-	0	2	0
NC_006091	85460047	85290996	SNP	T	C	Homo. Variant		Non Synonymous	1	1	60	CDS	LOC100857839	c.497T>C	Q166R	2	0	2	0	-	0
NC_006091	85488453	85319313	SNP	C	G	Homo. Variant		Non Synonymous	1	1	60	CDS	LOC422922	c.307C>G	V103L	5	0	-	5	0	0
NC_006091	85489227	85320086	SNP	T	C	Homo. Variant		Non Synonymous	1	1	60	CDS	LOC422922	c.7T>C	R3G	4	0	4	0	-	0
NC_006091	85508804	85339640	SNP	T	A	Homo. Variant		Non Synonymous	1	1	60	CDS	LOC100857871	c.209T>A	H70L	2	2	0	0	-	0
NC_006091	85508820	85339656	SNP	C	T	Homo. Variant		Non Synonymous	1	1	60	CDS	LOC100857871	c.193C>T	D65N	2	0	-	0	2	0
NC_006091	85517810	85348618	SNP	C	T	Homo. Variant		Non Synonymous	1	1	60	CDS	LOC100857906	c.460C>T	A154T	2	0	-	0	2	0
NC_006091	85518759	85349564	SNP	T	A	Homo. Variant		Non Synonymous	1	1	60	CDS	LOC100857906	c.106T>A	I36F	2	2	0	0	-	0
NC_006091	85518761	85349566	SNP	G	C	Homo. Variant		Non Synonymous	1	1	60	CDS	LOC100857906	c.104G>C	T35R	2	0	2	-	0	0
NC_006091	85541829	85372544	SNP	A	T	Homo. Variant		Non Synonymous	1	1	60	CDS	LOC777408	c.113A>T	L38H	2	-	0	0	2	0
NC_006091	85564506	85395140	SNP	G	A	Homo. Variant		Non Synonymous	1	1	60	CDS	LOC771880	c.619G>A	R207C	5	5	0	-	0	0
NC_006091	85567559	85398176	SNP	T	C	Homo. Variant		Non Synonymous	1	1	60	CDS	LOC771880	c.197T>C	D66G	2	0	2	0	-	0
NC_006091	85567560	85398177	SNP	C	T	Homo. Variant		Non Synonymous	1	1	60	CDS	LOC771880	c.196C>T	D66N	2	0	-	0	2	0
NC_006091	85567668	85398284	SNP	G	C	Homo. Variant		Non Synonymous	1	1	60	CDS	LOC771880	c.89G>C	T30R	2	0	2	-	0	0
NC_006091	88342704	88167759	SNP	G	A	Homo. Variant		Non Synonymous	1	1	60	CDS	MRPS26	c.67G>A	D23N	2	2	0	-	0	0
NC_006091	88364563	88189557	SNP	A	C	Homo. Variant		Non Synonymous	1	1	60	CDS	FASTKD5	c.2449A>C	C817G	7	-	7	0	0	0
NC_006091	88542304	88366869	Indel	-	T	Homo. Variant		Frameshift	1	1	60	CDS	HTR7	c.640->T	T214fs	4	0	0	0	4	0
NC_006091	90342380	90162717	SNP	A	G	Homo. Variant		Non Synonymous	1	1	60	CDS	DYSF	c.5603A>G	L1868P	7	-	0	7	0	0
NC_006091	90389234	90209460	SNP	C	T	Homo. Variant	Splice in CDS	Non Synonymous	1	1	60	CDS	DYSF	c.929C>T	R310H	2	0	-	0	2	0
NC_006092	73269	73081	SNP	T	C	Homo. Variant		Non Synonymous	1	1	60	CDS	LOC100859494	c.179T>C	E60G	2	0	2	0	-	0
NC_006092	93687	93455	SNP	A	G	Homo. Variant		Non Synonymous	1	1	60	CDS	NDUFV1	c.1129A>G	M377V	5	-	0	5	0	0
NC_006092	99893	99652	SNP	G	A	Homo. Variant		Non Synonymous	1	1	60	CDS	AGBL2	c.2455G>A	P819S	3	3	0	-	0	0
NC_006092	101446	101203	SNP	G	A	Homo. Variant		Non Synonymous	1	1	60	CDS	AGBL2	c.1307G>A	P436L	2	2	0	-	0	0
NC_006092	103220	102971	SNP	G	A	Homo. Variant		Non Synonymous	1	1	60	CDS	AGBL2	c.106G>A	R36C	2	2	0	-	0	0
NC_006092	270975	270306	SNP	C	T	Homo. Variant	Splice in CDS	Non Synonymous	1	1	60	CDS	C5H11orf9	c.1099C>T	A367T	2	0	-	0	2	0
NC_006092	313518	312752	SNP	C	G	Homo. Variant		Non Synonymous	1	1	60	CDS	DAGLA	c.1348C>G	A450P	5	0	-	5	0	0
NC_006092	445076	444033	SNP	T	C	Homo. Variant		Non Synonymous	1	1	60	CDS	VPS37C	c.499T>C	C167R	4	0	4	0	-	0
NC_006092	448235	447185	SNP	C	T	Homo. Variant		Non Synonymous	1	1	60	CDS	CD5	c.932C>T	R311Q	3	0	-	0	3	0
NC_006092	469805	468723	SNP	A	G	Homo. Variant		Non Synonymous	1	1	60	CDS	ZP1	c.1334A>G	V445A	2	-	0	2	0	0
NC_006092	470019	468937	SNP	G	A	Homo. Variant		Non Synonymous	1	1	60	CDS	ZP1	c.1192G>A	H398Y	6	6	0	-	0	0
NC_006092	470742	469660	SNP	T	C	Homo. Variant		Non Synonymous	1	1	60	CDS	ZP1	c.469T>C	N157D	2	0	2	0	-	0
NC_006092	474378	473283	SNP	C	A	Homo. Variant		Non Synonymous	1	1	60	CDS	BAAT	c.340C>A	V114L	4	4	-	0	0	0
NC_006092	524396	523196	SNP	A	G	Homo. Variant		Non Synonymous	1	1	60	CDS	LOC100857606	c.295A>G	S99P	7	-	0	7	0	0
NC_006092	565733	564442	SNP	G	C	Homo. Variant		Non Synonymous	1	1	60	CDS	DRD4	c.667G>C	Q223E	7	0	7	-	0	0
NC_006092	566155	564861	SNP	A	G	Homo. Variant		Non Synonymous	1	1	60	CDS	DRD4	c.373A>G	C125R	7	-	0	7	0	0
NC_006092	585364	584020	SNP	C	T	Homo. Variant		Non Synonymous	1	1	60	CDS	CDHR5	c.230C>T	T77I	4	0	-	0	4	0
NC_006092	854775	852753	SNP	G	C	Homo. Variant		Non Synonymous	0.8	1	12.01	CDS	BAHD1	c.1054G>C	G352R	5	0	4	-	0	0
NC_006092	854839	852817	SNP	G	C	Homo. Variant		Non Synonymous	1	1	60	CDS	BAHD1	c.1118G>C	W373S	5	0	5	-	0	0
NC_006092	934788	932547	SNP	C	T	Homo. Variant		Non Synonymous	1	1	60	CDS	CASC5	c.2246C>T	A749V	3	0	-	0	3	0
NC_006092	935931	933689	SNP	G	A	Homo. Variant		Non Synonymous	1	1	60	CDS	CASC5	c.3388G>A	A1130T	4	4	0	-	0	0
NC_006092	937413	935168	SNP	G	A	Homo. Variant		Non Synonymous	1	1	60	CDS	CASC5	c.4867G>A	E1623K	5	5	0	-	0	0
NC_006092	937729	935483	SNP	A	G	Homo. Variant		Non Synonymous	1	1	60	CDS	CASC5	c.5182A>G	R1728G	8	-	0	8	0	0
NC_006092	942834	940576	SNP	G	A	Homo. Variant		Non Synonymous	1	1	60	CDS	CASC5	c.6115G>A	V2039I	5	5	0	-	0	0
NC_006092	1049210	1046743	SNP	T	G	Homo. Variant		Non Synonymous	0.75	0.999	9	CDS	cor3	c.614T>G	L205W	4	0	0	3	-	0
NC_006092	1413185	1410034	SNP	T	C	Homo. Variant		Non Synonymous	0.75	1	10	CDS	LOC428824	c.1222T>C	I408V	4	0	3	0	-	0
NC_006092	1494227	1490869	SNP	C	T	Homo. Variant		Non Synonymous	1	1	60	CDS	SYT12	c.541C>T	A181T	3	0	-	0	3	0
NC_006092	1561084	1557563	SNP	G	T	Homo. Variant	Splice in CDS	Non Synonymous	0.857	1	18.01	CDS	SIGIRR	c.9G>T	E3D	7	0	0	-	6	0
NC_006092	1597440	1593800	SNP	G	A	Homo. Variant		Non Synonymous	1	1	60	CDS	LOC770612 [1]	c.307G>A	V103I	7	7	0	-	0	0
NC_006092	2392242	2387002	SNP	G	A	Homo. Variant		Non Synonymous	1	1	60	CDS	NELL1	c.1303G>A	A435T	8	8	0	-	0	0
NC_006092	3891112	3883416	SNP	T	T|A	Hetero. Ref.		Non Synonymous	0.75	1	5.31	CDS	KIF18A	c.[2275T>T]+[2275T>A]	T759T, T759S	8	6	0	0	-	0
NC_006092	3906270	3898544	SNP	C	T	Homo. Variant		Non Synonymous	0.8	1	0.53	CDS	KIF18A	c.1567C>T	D523N	10	0	-	0	8	0
NC_006092	5471850	5461220	SNP	A	G	Homo. Variant		Non Synonymous	1	1	60	CDS	WT1	c.767A>G	I256T	3	-	0	3	0	0
NC_006092	5471889	5461259	SNP	C	T	Homo. Variant		Non Synonymous	1	1	60	CDS	WT1	c.728C>T	S243N	5	0	-	0	5	0
NC_006092	5565050	5554255	SNP	C	G	Homo. Variant		Non Synonymous	0.8	1	30.65	CDS	CCDC73	c.3097C>G	G1033R	5	0	-	4	0	0
NC_006092	5572471	5561656	SNP	C	T	Homo. Variant		Non Synonymous	1	1	60	CDS	CCDC73	c.1310C>T	S437N	6	0	-	0	6	0
NC_006092	5572510	5561695	SNP	G	A	Homo. Variant		Non Synonymous	1	1	60	CDS	CCDC73	c.1271G>A	S424F	6	6	0	-	0	0
NC_006092	5572553	5561738	SNP	T	C	Homo. Variant		Non Synonymous	1	1	60	CDS	CCDC73	c.1228T>C	K410E	3	0	3	0	-	0
NC_006092	5591276	5580420	SNP	T	C	Homo. Variant		Non Synonymous	1	1	60	CDS	CCDC73	c.545T>C	E182G	9	0	9	0	-	0
NC_006092	5600682	5589810	SNP	C	A	Homo. Variant		Non Synonymous	1	1	60	CDS	CCDC73	c.253C>A	A85S	4	4	-	0	0	0
NC_006092	5667151	5656131	SNP	A	G	Homo. Variant		Non Synonymous	0.857	1	18.01	CDS	QSER1	c.3895A>G	T1299A	7	-	0	6	0	0
NC_006092	5742217	5730954	SNP	G	C	Homo. Variant		Non Synonymous	1	1	60	CDS	LOC776720	c.1200G>C	I400M	6	0	6	-	0	0
NC_006092	5742241	5730978	SNP	C	G	Homo. Variant		Non Synonymous	1	1	60	CDS	LOC776720	c.1176C>G	Q392H	4	0	-	4	0	0
NC_006092	5743035	5731772	SNP	C	T	Homo. Variant		Non Synonymous	1	1	60	CDS	LOC776720	c.382C>T	G128R	2	0	-	0	2	0
NC_006092	6322890	6310041	SNP	G	A	Homo. Variant		Non Synonymous	1	1	60	CDS	C5H11orf41	c.1019G>A	P340L	4	4	0	-	0	0
NC_006092	6375823	6362845	SNP	C	T	Homo. Variant		Non Synonymous	1	1	60	CDS	HIPK3	c.2068C>T	A690T	3	0	-	0	3	0
NC_006092	6862780	6848685	SNP	T	C	Homo. Variant		Non Synonymous	0.8	1	12.01	CDS	CYB5R2	c.808T>C	S270G	5	0	4	0	-	0
NC_006092	7630789	7614994	SNP	T	C	Homo. Variant		Non Synonymous	1	1	60	CDS	USP47	c.2930T>C	N977S	7	0	7	0	-	0
NC_006092	8051982	8035275	SNP	A	G	Homo. Variant		Non Synonymous	1	1	60	CDS	LOC100859209	c.79A>G	C27R	11	-	0	11	0	0
NC_006092	8052024	8035317	SNP	T	A	Homo. Variant		Non Synonymous	1	1	60	CDS	LOC100859209	c.37T>A	S13C	6	6	0	0	-	0
NC_006092	8052043	8035336	SNP	T	C	Homo. Variant		Non Synonymous	1	1	60	CDS	LOC100859209	c.18T>C	I6M	2	0	2	0	-	0
NC_006092	8626733	8608828	SNP	C	T	Homo. Variant		Non Synonymous	1	1	60	CDS	SBF2	c.2080C>T	H694Y	3	0	-	0	3	0
NC_006092	8776043	8757820	SNP	A	G	Homo. Variant		Non Synonymous	1	1	60	CDS	WEE1	c.1697A>G	I566T	5	-	0	5	0	0
NC_006092	8776271	8758048	SNP	G	A	Homo. Variant		Non Synonymous	0.857	1	18.01	CDS	WEE1	c.1559G>A	A520V	7	6	0	-	0	0
NC_006092	8779309	8761080	SNP	A	G	Homo. Variant		Non Synonymous	0.875	1	60	CDS	WEE1	c.818A>G	L273P	8	-	0	7	0	1
NC_006092	8947541	8928935	SNP	T	A	Homo. Variant		Non Synonymous	1	1	60	CDS	SCUBE2	c.113T>A	F38Y	2	2	0	0	-	0
NC_006092	8956375	8937744	SNP	A	C	Homo. Variant		Non Synonymous	0.75	1	9	CDS	SCUBE2	c.580A>C	N194H	4	-	3	0	0	0
NC_006092	9028444	9009642	SNP	G	A	Homo. Variant		Non Synonymous	1	1	60	CDS	ASCL3 [1]	c.508G>A	V170I	5	5	0	-	0	0
NC_006092	9032446	9013633	SNP	G	A	Homo. Variant		Non Synonymous	1	1	60	CDS	C5H11orf16	c.185G>A	C62Y	3	3	0	-	0	0
NC_006092	9034330	9015507	SNP	G	A	Homo. Variant		Non Synonymous	1	1	60	CDS	C5H11orf16	c.620G>A	R207Q	8	8	0	-	0	0
NC_006092	9034908	9016083	SNP	G	C	Homo. Variant		Non Synonymous	0.75	1	9	CDS	C5H11orf16	c.1196G>C	R399P	4	0	3	-	0	0
NC_006092	9035459	9016632	SNP	T	C	Homo. Variant		Non Synonymous	1	1	60	CDS	C5H11orf16	c.1285T>C	C429R	2	0	2	0	-	0
NC_006092	9133292	9114255	SNP	G	A	Homo. Variant		Non Synonymous	1	1	60	CDS	ST5	c.793G>A	V265M	4	4	0	-	0	0
NC_006092	9871679	9851182	SNP	G	A	Homo. Variant		Non Synonymous	1	1	60	CDS	PSMA1	c.751G>A	H251Y	6	6	0	-	0	0
NC_006092	9962288	9941625	SNP	A	G	Homo. Variant		Non Synonymous	1	1	60	CDS	PDE3B	c.1198A>G	S400G	6	-	0	6	0	0
NC_006092	11272858	11249672	SNP	A	T	Homo. Variant		Non Synonymous	1	1	60	CDS	KCNJ11	c.341A>T	F114Y	2	-	0	0	2	0
NC_006092	11404201	11380755	SNP	T	C	Homo. Variant		Non Synonymous	1	1	60	CDS	OTOGL	c.184T>C	S62P	2	0	2	0	-	0
NC_006092	11473629	11450015	SNP	T	C	Homo. Variant		Non Synonymous	1	1	60	CDS	OTOGL	c.7789T>C	F2597L	2	0	2	0	-	0
NC_006092	11473701	11450087	SNP	G	T	Homo. Variant		Non Synonymous	1	1	60	CDS	OTOGL	c.7861G>T	A2621S	4	0	0	-	4	0
NC_006092	11492933	11469288	SNP	A	G	Homo. Variant		Non Synonymous	0.833	1	15.01	CDS	OTOGL	c.10108A>G	M3370V	6	-	0	5	0	0
NC_006092	11893148	11868675	SNP	G	C	Homo. Variant		Non Synonymous	1	1	60	CDS	SAAL1	c.171G>C	D57E	4	0	4	-	0	0
NC_006092	12003084	11978391	SNP	C	T	Homo. Variant		Non Synonymous	1	1	60	CDS	SPTY2D1	c.1294C>T	G432S	2	0	-	0	2	0
NC_006092	12003090	11978397	SNP	C	T	Homo. Variant		Non Synonymous	1	1	60	CDS	SPTY2D1	c.1288C>T	G430S	2	0	-	0	2	0
NC_006092	13077864	13050998	SNP	G	A	Homo. Variant		Non Synonymous	1	1	60	CDS	TSPAN32	c.98G>A	P33L	2	2	0	-	0	0
NC_006092	13125216	13098239	Indel	-	T	Homo. Variant		Frameshift	0.75	1	9	CDS	TH	c.201->T	L67fs	4	0	0	0	3	1
NC_006092	13591440	13563386	SNP	T	C	Homo. Variant		Non Synonymous	1	1	60	CDS	DUSP8	c.971T>C	V324A	5	0	5	0	-	0
NC_006092	14124056	14094816	SNP	T	A	Homo. Variant		Non Synonymous	1	1	60	CDS	MUC	c.4966T>A	T1656S	3	3	0	0	-	0
NC_006092	14162526	14133222	SNP	G	C	Homo. Variant		Non Synonymous	1	1	60	CDS	MUC	c.94G>C	R32G	2	0	2	-	0	0
NC_006092	14993984	14963261	SNP	G	A	Homo. Variant		Non Synonymous	1	1	60	CDS	LOC100857268	c.206G>A	P69L	4	4	0	-	0	0
NC_006092	15335302	15303725	SNP	A	G	Homo. Variant		Non Synonymous	1	1	60	CDS	LOC771467	c.817A>G	W273R	7	-	0	7	0	0
NC_006092	15758003	15725366	Indel	-	T	Homo. Variant		Frameshift	0.8	1	12.01	CDS	LRP5	c.19->T	L7fs	5	0	0	0	4	1
NC_006092	15832462	15799616	SNP	G	T	Homo. Variant		Non Synonymous	1	1	60	CDS	LRP5	c.2021G>T	.674L	2	0	0	-	2	0
NC_006092	16199268	16165680	SNP	A	C	Homo. Variant		Non Synonymous	1	1	60	CDS	LOC100857818	c.549A>C	Q183H	6	-	6	0	0	0
NC_006092	16199290	16165702	SNP	G	C	Homo. Variant		Non Synonymous	1	1	60	CDS	LOC100857818	c.571G>C	V191L	3	0	3	-	0	0
NC_006092	16200892	16167299	SNP	T	C	Homo. Variant		Non Synonymous	1	1	60	CDS	LOC100857818	c.1817T>C	M606T	2	0	2	0	-	0
NC_006092	16200993	16167400	SNP	A	G	Homo. Variant		Non Synonymous	1	1	60	CDS	LOC100857818	c.1918A>G	T640A	2	-	0	2	0	0
NC_006092	16216890	16183228	SNP	T	A	Homo. Variant		Non Synonymous	1	1	60	CDS	LOC768687	c.286T>A	S96T	6	6	0	0	-	0
NC_006092	16218857	16185187	SNP	G	A	Homo. Variant		Non Synonymous	1	1	60	CDS	LOC768687	c.1849G>A	A617T	2	2	0	-	0	0
NC_006092	16219358	16185687	SNP	T	C	Homo. Variant		Non Synonymous	1	1	60	CDS	LOC768687	c.2273T>C	L758P	2	0	2	0	-	0
NC_006092	16237507	16203794	SNP	G	A	Homo. Variant		Non Synonymous	1	1	60	CDS	LOC768811	c.667G>A	D223N	2	2	0	-	0	0
NC_006092	16237508	16203795	SNP	A	G	Homo. Variant		Non Synonymous	1	1	60	CDS	LOC768811	c.668A>G	D223G	2	-	0	2	0	0
NC_006092	16237717	16204003	SNP	C	T	Homo. Variant		Non Synonymous	1	1	60	CDS	LOC768811	c.797C>T	A266V	2	0	-	0	2	0
NC_006092	16237723	16204009	SNP	T	C	Homo. Variant		Non Synonymous	1	1	60	CDS	LOC768811	c.803T>C	V268A	2	0	2	0	-	0
NC_006092	16239479	16205760	SNP	G	C	Homo. Variant		Non Synonymous	1	1	60	CDS	LOC768811	c.2073G>C	E691D	2	0	2	-	0	0
NC_006092	16239884	16206165	SNP	A	G	Homo. Variant		Non Synonymous	0.75	1	9	CDS	LOC768811	c.2276A>G	D759G	4	-	0	3	0	0
NC_006092	16240057	16206337	SNP	T	C	Homo. Variant		Non Synonymous	1	1	60	CDS	LOC768811	c.2372T>C	L791S	2	0	2	0	-	0
NC_006092	16240100	16206380	SNP	C	G	Homo. Variant		Non Synonymous	1	1	60	CDS	LOC768811	c.2415C>G	D805E	2	0	-	2	0	0
NC_006092	16240119	16206399	SNP	C	G	Homo. Variant		Non Synonymous	1	1	60	CDS	LOC768811	c.2434C>G	P812A	2	0	-	2	0	0
NC_006092	16317385	16283475	SNP	C	T	Homo. Variant		Non Synonymous	1	1	60	CDS	ZDHHC5	c.1945C>T	A649T	5	0	-	0	5	0
NC_006092	16339838	16305882	SNP	A	G	Homo. Variant		Non Synonymous	1	1	60	CDS	SERPING1	c.437A>G	M146T	2	-	0	2	0	0
NC_006092	16340149	16306192	SNP	C	G	Homo. Variant		Non Synonymous	1	1	60	CDS	SERPING1	c.127C>G	V43L	2	0	-	2	0	0
NC_006092	16340212	16306255	SNP	G	A	Homo. Variant		Non Synonymous	1	1	60	CDS	SERPING1	c.64G>A	P22S	2	2	0	-	0	0
NC_006092	16412263	16378172	SNP	A	G	Homo. Variant		Non Synonymous	1	1	60	CDS	LOC100858274	c.764A>G	M255T	6	-	0	6	0	0
NC_006092	17206309	17170621	SNP	A	G	Homo. Variant		Non Synonymous	1	1	60	CDS	PPFIA1	c.2146A>G	T716A	7	-	0	7	0	0
NC_006092	17678351	17641685	SNP	C	T	Homo. Variant		Non Synonymous	1	1	60	CDS	LOC423151	c.2507C>T	G836D	2	0	-	0	2	0
NC_006092	17692098	17655405	SNP	C	T	Homo. Variant	Splice in CDS	Non Synonymous	1	1	60	CDS	LOC415641	c.1481C>T	S494N	7	0	-	0	7	0
NC_006092	18336319	18298164	SNP	G	C	Homo. Variant		Non Synonymous	1	1	60	CDS	CD44	c.925G>C	A309P	5	0	5	-	0	0
NC_006092	18863690	18824227	SNP	A	T	Homo. Variant		Non Synonymous	1	1	60	CDS	C5H11orf74	c.262A>T	N88Y	5	-	0	0	5	0
NC_006092	18879882	18840381	SNP	A	G	Homo. Variant		Non Synonymous	1	1	60	CDS	C5H11orf74	c.656A>G	H219R	2	-	0	2	0	0
NC_006092	20751672	20708767	SNP	A	G	Homo. Variant		Non Synonymous	1	1	60	CDS	API5	c.506A>G	K169R	10	-	0	10	0	0
NC_006092	21178725	21134830	SNP	A	G	Homo. Variant		Non Synonymous	1	1	60	CDS	LOC770458	c.1186A>G	F396L	2	-	0	2	0	0
NC_006092	21202516	21158570	Indel	-	A	Homo. Variant		Frameshift	0.9	1	27.02	CDS	LOC770458	c.105->A	A35fs	10	9	0	0	0	1
NC_006092	21202580	21158633	SNP	G	A	Homo. Variant		Non Synonymous	1	1	60	CDS	LOC770458	c.41G>A	S14L	5	5	0	-	0	0
NC_006092	21694656	21649543	SNP	G	A	Homo. Variant	Splice in CDS	Non Synonymous	1	1	60	CDS	ASTL	c.70G>A	D24N	6	6	0	-	0	0
NC_006092	22122396	22076516	SNP	T	C	Homo. Variant		Non Synonymous	1	1	60	CDS	C1QTNF4	c.230T>C	I77T	11	0	11	0	-	0
NC_006092	22374447	22328049	SNP	G	A	Homo. Variant		Non Synonymous	1	1	60	CDS	MYBPC3	c.3065G>A	S1022N	2	2	0	-	0	0
NC_006092	22410463	22363996	SNP	C	T	Homo. Variant		Non Synonymous	1	1	60	CDS	MADD [1]	c.3947C>T	R1316Q	5	0	-	0	5	0
NC_006092	22442657	22396127	SNP	C	A	Homo. Variant		Non Synonymous	1	1	60	CDS	MADD [1]	c.849C>A	Q283H	8	8	-	0	0	0
NC_006092	22727380	22680234	SNP	C	G	Homo. Variant		Non Synonymous	1	1	60	CDS	LRP4	c.5165C>G	T1722S	7	0	-	7	0	0
NC_006092	22863386	22815923	SNP	G	A	Homo. Variant		Non Synonymous	1	1	60	CDS	AMBRA1	c.10G>A	V4I	6	6	0	-	0	0
NC_006092	23008619	22960814	SNP	C	G	Homo. Variant		Non Synonymous	1	1	60	CDS	DGKZ	c.1771C>G	A591P	7	0	-	7	0	0
NC_006092	23045848	22997962	SNP	T	G	Homo. Variant		Non Synonymous	0.833	1	60	CDS	LOC100859610	c.1391T>G	D464A	6	1	0	5	-	0
NC_006092	23045860	22997974	SNP	G	A	Homo. Variant		Non Synonymous	1	1	60	CDS	LOC100859610	c.1379G>A	T460M	5	5	0	-	0	0
NC_006092	23566678	23517579	SNP	G	C	Homo. Variant		Non Synonymous	1	1	60	CDS	ZFYVE19	c.526G>C	A176P	4	0	4	-	0	0
NC_006092	23602093	23552903	SNP	G	A	Homo. Variant		Non Synonymous	1	1	60	CDS	SPINT1	c.862G>A	A288T	2	2	0	-	0	0
NC_006092	23864401	23814543	SNP	T	A	Homo. Variant		Non Synonymous	0.857	1	18.01	CDS	EXD1	c.386T>A	K129M	7	6	0	0	-	0
NC_006092	24064854	24014546	SNP	C	T	Homo. Variant		Non Synonymous	1	1	60	CDS	LTK	c.2300C>T	S767N	6	0	-	0	6	0
NC_006092	24086551	24036191	SNP	T	C	Homo. Variant		Non Synonymous	1	1	60	CDS	LTK	c.253T>C	M85V	5	0	5	0	-	0
NC_006092	24754680	24702954	SNP	C	T	Homo. Variant		Non Synonymous	1	1	60	CDS	LOC771552	c.346C>T	V116I	2	0	-	0	2	0
NC_006092	25532864	25479433	SNP	A	G	Homo. Variant		Non Synonymous	1	1	60	CDS	ACOT4	c.286A>G	C96R	2	-	0	2	0	0
NC_006092	25538335	25484891	SNP	C	G	Homo. Variant		Non Synonymous	1	1	60	CDS	C5H14orf169	c.1173C>G	L391F	5	0	-	5	0	0
NC_006092	27026819	26969943	SNP	A	G	Homo. Variant		Non Synonymous	0.889	1	24.02	CDS	SLC8A3 [1]	c.1879A>G	I627V	9	-	0	8	0	0
NC_006092	27191908	27134660	SNP	C	T	Homo. Variant		Non Synonymous	1	1	60	CDS	LOC768727	c.143C>T	R48Q	4	0	-	0	4	0
NC_006092	28060793	28001586	SNP	T	C	Homo. Variant		Non Synonymous	0.857	1	18.01	CDS	RAD51B	c.568T>C	M190V	7	0	6	0	-	0
NC_006092	28162826	28103387	SNP	T	G	Homo. Variant		Non Synonymous	1	1	60	CDS	PLEKHH1	c.519T>G	I173M	8	0	0	8	-	0
NC_006092	28415085	28355102	SNP	G	A	Homo. Variant		Nonsense	1	1	60	CDS	GPHN	c.1510G>A	Q504.	3	3	0	-	0	0
NC_006092	28879105	28818183	SNP	A	G	Homo. Variant		Non Synonymous	1	1	60	CDS	GPR176	c.1036A>G	I346V	3	-	0	3	0	0
NC_006092	29382332	29320428	SNP	C	T	Homo. Variant		Non Synonymous	1	1	60	CDS	C5H15orf24	c.74C>T	A25V	2	0	-	0	2	0
NC_006092	29800532	29737937	SNP	C	T	Homo. Variant		Non Synonymous	1	1	60	CDS	FMN1	c.1960C>T	P654S	2	0	-	0	2	0
NC_006092	29800807	29738211	SNP	T	C	Homo. Variant		Non Synonymous	1	1	60	CDS	FMN1	c.2234T>C	L745P	5	0	5	0	-	0
NC_006092	29956700	29893823	SNP	C	T	Homo. Variant		Non Synonymous	1	1	60	CDS	ARHGAP11A	c.2145C>T	M715I	5	0	-	0	5	0
NC_006092	29957267	29894389	SNP	G	T	Homo. Variant		Non Synonymous	1	1	60	CDS	ARHGAP11A	c.1579G>T	L527I	6	0	0	-	6	0
NC_006092	29957369	29894491	SNP	C	G	Homo. Variant		Non Synonymous	0.8	1	12.01	CDS	ARHGAP11A	c.1477C>G	V493L	5	0	-	4	0	0
NC_006092	29957371	29894493	SNP	A	G	Homo. Variant		Non Synonymous	1	1	60	CDS	ARHGAP11A	c.1475A>G	V492A	5	-	0	5	0	0
NC_006092	32880811	32813183	SNP	A	T	Homo. Variant		Non Synonymous	1	1	60	CDS	LOC423301	c.206A>T	H69L	2	-	0	0	2	0
NC_006092	33807522	33738330	SNP	T	A	Homo. Variant		Non Synonymous	1	1	60	CDS	LOC770788	c.290T>A	D97V	2	2	0	0	-	0
NC_006092	33807534	33738342	SNP	T	C	Homo. Variant		Non Synonymous	1	1	60	CDS	LOC770788	c.278T>C	K93R	2	0	2	0	-	0
NC_006092	34166211	34096305	SNP	A	T	Homo. Variant	Splice in CDS	Non Synonymous	1	1	60	CDS	AKAP6	c.62A>T	Q21L	4	-	0	0	4	0
NC_006092	34168250	34098343	SNP	C	T	Homo. Variant		Non Synonymous	1	1	60	CDS	AKAP6	c.68C>T	T23I	2	0	-	0	2	0
NC_006092	34209156	34139175	SNP	C	T	Homo. Variant		Non Synonymous	1	1	60	CDS	AKAP6	c.1949C>T	T650I	9	0	-	0	9	0
NC_006092	34435060	34364763	SNP	A	C	Homo. Variant		Non Synonymous	1	1	60	CDS	NPAS3	c.366A>C	R122S	2	-	2	0	0	0
NC_006092	35470889	35398772	SNP	C	T	Homo. Variant		Non Synonymous	1	1	60	CDS	KIAA0391	c.62C>T	A21V	5	0	-	0	5	0
NC_006092	35470936	35398819	SNP	G	A	Homo. Variant		Non Synonymous	1	1	60	CDS	KIAA0391	c.109G>A	G37S	8	8	0	-	0	0
NC_006092	35673958	35601412	SNP	C	G	Homo. Variant		Non Synonymous	1	1	60	CDS	RALGAPA1 [1]	c.1154C>G	S385T	4	0	-	4	0	0
NC_006092	36368092	36294269	SNP	A	G	Homo. Variant		Non Synonymous	1	1	60	CDS	MIPOL1	c.215A>G	N72S	5	-	0	5	0	0
NC_006092	36562270	36488094	SNP	C	G	Homo. Variant		Non Synonymous	1	1	60	CDS	TTC6	c.1902C>G	F634L	5	0	-	5	0	0
NC_006092	36562271	36488095	SNP	T	A	Homo. Variant		Non Synonymous	1	1	60	CDS	TTC6	c.1903T>A	S635T	5	5	0	0	-	0
NC_006092	36948096	36873199	SNP	G	A	Homo. Variant		Non Synonymous	1	1	60	CDS	SIP1	c.236G>A	G79E	2	2	0	-	0	0
NC_006092	37298393	37222655	SNP	G	C	Homo. Variant		Non Synonymous	1	1	60	CDS	LTBP2	c.2216G>C	T739S	5	0	5	-	0	0
NC_006092	37471229	37395079	SNP	A	G	Homo. Variant		Non Synonymous	1	1	60	CDS	LOC771832	c.329A>G	L110P	3	-	0	3	0	0
NC_006092	37824473	37747526	SNP	A	G	Homo. Variant		Non Synonymous	1	1	60	CDS	TGFB3	c.140A>G	V47A	2	-	0	2	0	0
NC_006092	38246150	38168303	SNP	C	G	Homo. Variant		Non Synonymous	0.857	1	18.01	CDS	ANGEL1	c.1487C>G	C496S	7	0	-	6	0	0
NC_006092	38247089	38169241	SNP	T	C	Homo. Variant		Non Synonymous	0.857	1	18.01	CDS	ANGEL1	c.1343T>C	K448R	7	0	6	0	-	0
NC_006092	38247095	38169247	SNP	A	G|A	Hetero. Ref.		Non Synonymous	0.778	1	2.4	CDS	ANGEL1	c.[1337A>G]+[1337A>A]	L446P, L446L	9	-	0	7	0	0
NC_006092	38250565	38172709	SNP	T	C	Homo. Variant		Non Synonymous	0.75	1	9	CDS	ANGEL1	c.485T>C	Q162R	4	0	3	0	-	0
NC_006092	38250632	38172775	SNP	G	T	Homo. Variant		Non Synonymous	1	1	60	CDS	ANGEL1	c.419G>T	P140H	5	0	0	-	5	0
NC_006092	38260951	38183079	SNP	C	T	Homo. Variant		Non Synonymous	0.833	1	6.4	CDS	LOC100859479	c.82C>T	P28S	12	0	-	0	10	0
NC_006092	38574153	38495634	Indel	T	-	Homo. Variant		Frameshift	1	1	60	CDS	NOXRED1	c.19T>-	S6fs	5	0	0	0	-	5
NC_006092	40000141	39918660	SNP	C	T	Homo. Variant		Non Synonymous	0.833	1	15.01	CDS	LOC100859815	c.62C>T	R21Q	6	0	-	0	5	0
NC_006092	42252319	42167006	SNP	G	A	Homo. Variant		Non Synonymous	0.75	1	9	CDS	GALC	c.20G>A	S7F	4	3	0	-	0	0
NC_006092	43571125	43483164	SNP	C	G	Homo. Variant		Non Synonymous	0.8	1	12.01	CDS	C5H14orf159	c.1220C>G	T407S	5	0	-	4	0	0
NC_006092	43584199	43496222	SNP	C	A	Homo. Variant		Non Synonymous	0.889	1	39.56	CDS	GPR68	c.1084C>A	A362S	9	8	-	0	0	0
NC_006092	44195387	44106145	SNP	G	A	Homo. Variant		Non Synonymous	0.857	1	18.01	CDS	GOLGA5	c.319G>A	V107I	7	6	0	-	0	0
NC_006092	44252307	44162930	SNP	A	G	Homo. Variant		Non Synonymous	0.857	1	18.01	CDS	CHGA	c.701A>G	K234R	7	-	0	6	0	0
NC_006092	44403834	44314136	SNP	G	A	Homo. Variant		Non Synonymous	0.833	1	15.01	CDS	LOC100857397	c.179G>A	A60V	6	5	0	-	0	0
NC_006092	44403998	44314300	SNP	G	T	Homo. Variant		Non Synonymous	1	1	60	CDS	LOC100857397	c.15G>T	S5R	9	0	0	-	9	0
NC_006092	44533720	44443744	SNP	G	G|C	Hetero. Ref.		Non Synonymous	0.75	1	13.92	CDS	KIAA1409	c.[2076G>G]+[2076G>C]	Q692H, Q692Q	12	0	9	-	0	0
NC_006092	44533730	44443754	SNP	G	A	Homo. Variant		Non Synonymous	0.8	1	0.53	CDS	KIAA1409	c.2086G>A	E696K	10	8	0	-	0	0
NC_006092	44533731	44443755	SNP	A	T	Homo. Variant		Non Synonymous	0.8	1	0.53	CDS	KIAA1409	c.2087A>T	E696V	10	-	0	0	8	0
NC_006092	44736625	44646235	SNP	A	C	Homo. Variant		Non Synonymous	1	1	60	CDS	ASB2	c.190A>C	S64A	2	-	2	0	0	0
NC_006092	44867712	44777098	SNP	G	C	Homo. Variant		Non Synonymous	1	1	60	CDS	SERPINA10	c.250G>C	R84G	7	0	7	-	0	0
NC_006092	45194287	45103129	SNP	G	T	Homo. Variant		Non Synonymous	1	1	60	CDS	DICER1	c.4203G>T	D1401E	5	0	0	-	5	0
NC_006092	45196531	45105368	SNP	A	C	Homo. Variant		Non Synonymous	0.833	1	15.01	CDS	DICER1	c.3781A>C	L1261V	6	-	5	0	0	0
NC_006092	45256472	45165169	SNP	G	T	Homo. Variant	Splice in CDS	Non Synonymous	1	1	60	CDS	LOC100858625	c.823G>T	L275M	7	0	0	-	7	0
NC_006092	45261312	45169983	SNP	C	T|C	Hetero. Ref.		Non Synonymous	0.778	1	2.4	CDS	LOC100858625	c.[43C>T]+[43C>C]	V15M, V15V	9	0	-	0	7	0
NC_006092	45261456	45170127	SNP	G	C	Homo. Variant		Non Synonymous	0.8	1	12.01	CDS	CLMN	c.1439G>C	T480S	5	0	4	-	0	0
NC_006092	45274145	45182795	SNP	A	C	Homo. Variant		Non Synonymous	1	1	60	CDS	CLMN	c.71A>C	M24R	5	-	5	0	0	0
NC_006092	45373887	45282300	SNP	T	C	Homo. Variant		Non Synonymous	1	1	60	CDS	C5H14orf49	c.2335T>C	T779A	3	0	3	0	-	0
NC_006092	45375534	45283938	SNP	A	G	Homo. Variant	Splice in CDS	Non Synonymous	0.8	1	12.01	CDS	C5H14orf49	c.1883A>G	M628T	5	-	0	4	0	0
NC_006092	45387928	45296293	SNP	G	G|A	Hetero. Ref.		Non Synonymous	0.75	1	16.76	CDS	C5H14orf49	c.[596G>G]+[596G>A]	A199A, A199V	12	9	0	-	0	0
NC_006092	45796812	45704260	SNP	A	G	Homo. Variant		Non Synonymous	1	1	60	CDS	ATG2B	c.1424A>G	F475S	7	-	0	7	0	0
NC_006092	45829060	45736445	SNP	A	T	Homo. Variant		Non Synonymous	1	1	60	CDS	AK7	c.1674A>T	E558D	5	-	0	0	5	0
NC_006092	45900222	45807453	SNP	G	A	Homo. Variant		Non Synonymous	1	1	60	CDS	LOC100857627	c.151G>A	A51T	3	3	0	-	0	0
NC_006092	49482702	49383924	SNP	T	C	Homo. Variant		Non Synonymous	1	1	60	CDS	LOC423462	c.257T>C	N86S	4	0	4	0	-	0
NC_006092	49578175	49479205	SNP	G	A	Homo. Variant		Non Synonymous	0.8	1	12.01	CDS	ZNF839	c.76G>A	G26S	5	4	0	-	0	0
NC_006092	50319869	50219194	SNP	A	T	Homo. Variant		Non Synonymous	1	1	60	CDS	LOC100858726	c.221A>T	N74I	3	-	0	0	3	0
NC_006092	50417864	50316949	SNP	A	G	Homo. Variant		Non Synonymous	1	1	60	CDS	APOPT1	c.440A>G	H147R	12	-	0	12	0	0
NC_006092	50801357	50699665	SNP	C	G	Homo. Variant		Non Synonymous	1	1	60	CDS	KIF26A	c.3533C>G	T1178S	8	0	-	8	0	0
NC_006092	50801656	50699964	SNP	C	T	Homo. Variant		Non Synonymous	1	1	60	CDS	KIF26A	c.3832C>T	P1278S	8	0	-	0	8	0
NC_006092	51702277	51598817	SNP	C	T	Homo. Variant		Non Synonymous	1	1	60	CDS	ZBTB42	c.617C>T	A206V	3	0	-	0	3	0
NC_006092	51819170	51715420	SNP	C	A	Homo. Variant		Non Synonymous	1	1	60	CDS	LOC100859090	c.952C>A	A318S	6	6	-	0	0	0
NC_006092	51840756	51736973	SNP	G	T	Homo. Variant		Non Synonymous	1	1	60	CDS	LOC100859120	c.1369G>T	L457I	2	0	0	-	2	0
NC_006092	51840760	51736977	SNP	A	T	Homo. Variant		Non Synonymous	1	1	60	CDS	LOC100859120	c.1365A>T	N455K	2	-	0	0	2	0
NC_006092	52926397	52820324	SNP	C	G	Homo. Variant		Non Synonymous	1	1	60	CDS	ZBTB25	c.1231C>G	Q411E	4	0	-	4	0	0
NC_006092	53160691	53054152	SNP	C	T	Homo. Variant		Non Synonymous	1	1	60	CDS	SYNE2	c.8590C>T	V2864I	8	0	-	0	8	0
NC_006092	53191336	53084748	SNP	G	A	Homo. Variant		Non Synonymous	1	1	60	CDS	SYNE2	c.2894G>A	T965I	6	6	0	-	0	0
NC_006092	53198178	53091581	SNP	T	C	Homo. Variant		Non Synonymous	1	1	60	CDS	SYNE2	c.1738T>C	I580V	6	0	6	0	-	0
NC_006092	53301607	53194790	SNP	G	A	Homo. Variant		Non Synonymous	1	1	60	CDS	WDR89	c.1006G>A	A336T	3	3	0	-	0	0
NC_006092	54418548	54309513	SNP	T	C	Homo. Variant		Non Synonymous	1	1	60	CDS	LOC423523	c.208T>C	R70G	5	0	5	0	-	0
NC_006092	54822490	54712657	SNP	G	A	Homo. Variant		Non Synonymous	1	1	60	CDS	C5H14orf38	c.700G>A	V234M	9	9	0	-	0	0
NC_006092	54832616	54722757	SNP	G	C	Homo. Variant		Non Synonymous	1	1	60	CDS	JKAMP	c.157G>C	L53V	5	0	5	-	0	0
NC_006092	55103669	54993129	SNP	G	A	Homo. Variant		Non Synonymous	1	1	60	CDS	DACT1	c.950G>A	P317L	2	2	0	-	0	0
NC_006092	55319825	55208820	SNP	G	A	Homo. Variant		Non Synonymous	1	1	60	CDS	C5H14orf37	c.223G>A	A75T	5	5	0	-	0	0
NC_006092	55886622	55774365	SNP	C	T	Homo. Variant		Non Synonymous	1	1	60	CDS	C5H14orf101	c.1433C>T	R478Q	6	0	-	0	6	0
NC_006092	56204283	56091194	SNP	C	T	Homo. Variant		Non Synonymous	1	1	60	CDS	FBXO34	c.1586C>T	R529Q	2	0	-	0	2	0
NC_006092	56255031	56141825	SNP	G	G|A	Hetero. Ref.		Non Synonymous	0.75	1	5.31	CDS	DLGAP5	c.[775G>G]+[775G>A]	V259I, V259V	8	6	0	-	0	0
NC_006092	56257367	56144160	SNP	G	A	Homo. Variant		Non Synonymous	1	1	60	CDS	DLGAP5	c.1069G>A	V357I	2	2	0	-	0	0
NC_006092	56258623	56145416	SNP	T	C	Homo. Variant		Non Synonymous	0.8	1	60	CDS	DLGAP5	c.1411T>C	C471R	5	1	4	0	-	0
NC_006092	56262379	56149164	SNP	A	G	Homo. Variant		Non Synonymous	1	1	60	CDS	DLGAP5	c.1895A>G	K632R	3	-	0	3	0	0
NC_006092	56300845	56187542	SNP	G	A	Homo. Variant		Non Synonymous	0.833	1	15.01	CDS	SOCS4	c.607G>A	R203W	6	5	0	-	0	0
NC_006092	57009723	56894503	SNP	G	T	Homo. Variant		Non Synonymous	1	1	60	CDS	MDGA2	c.199G>T	L67I	3	0	0	-	3	0
NC_006092	57767411	57650471	SNP	C	A	Homo. Variant		Non Synonymous	1	1	60	CDS	SOS2	c.149C>A	R50I	6	6	-	0	0	0
NC_006092	57769037	57652093	SNP	G	T	Homo. Variant		Non Synonymous	0.909	1	60	CDS	SOS2	c.140G>T	S47Y	11	0	1	-	10	0
NC_006092	57976140	57858703	SNP	T	C	Homo. Variant		Non Synonymous	1	1	60	CDS	PYGL	c.2026T>C	R676G	4	0	4	0	-	0
NC_006092	58113993	57996223	SNP	G	A	Homo. Variant		Non Synonymous	0.833	1	15.01	CDS	NID2	c.1814G>A	T605M	6	5	0	-	0	0
NC_006092	58116185	57998408	SNP	C	T	Homo. Variant		Non Synonymous	1	1	60	CDS	NID2	c.620C>T	R207H	3	0	-	0	3	0
NC_006092	58131355	58013541	SNP	T	C	Homo. Variant		Non Synonymous	1	1	60	CDS	PTGER2	c.452T>C	L151S	3	0	3	0	-	0
NC_006092	58217334	58099333	SNP	T	C	Homo. Variant		Non Synonymous	1	1	60	CDS	ERO1L [1]	c.374T>C	H125R	3	0	3	0	-	0
NC_006092	58830278	58710857	SNP	T	C	Homo. Variant		Non Synonymous	1	1	60	CDS	FAM179B	c.3547T>C	S1183G	6	0	6	0	-	0
NC_006092	58831109	58711686	SNP	T	C	Homo. Variant		Non Synonymous	1	1	60	CDS	FAM179B	c.3463T>C	S1155G	4	0	4	0	-	0
NC_006093	101258	101020	SNP	A	G	Homo. Variant		Non Synonymous	1	1	60	CDS	FAM13C	c.268A>G	S90G	6	-	0	6	0	0
NC_006093	1980892	1976974	SNP	T	G	Homo. Variant		Non Synonymous	1	1	60	CDS	LDB3	c.1066T>G	S356A	4	0	0	4	-	0
NC_006093	2159739	2155415	SNP	G	A	Homo. Variant		Non Synonymous	1	1	60	CDS	GLUD1	c.65G>A	P22L	7	7	0	-	0	0
NC_006093	2359017	2354237	SNP	T	C	Homo. Variant		No Start	1	1	60	CDS	OGDHL	c.2T>C	M1T	7	0	7	0	-	0
NC_006093	3904767	3896656	SNP	T	T|C	Hetero. Ref.		Non Synonymous	0.778	1	2.4	CDS	DYDC1	c.[164T>T]+[164T>C]	V55A, V55V	9	0	7	0	-	0
NC_006093	3905287	3897174	SNP	C	G	Homo. Variant		Non Synonymous	1	1	60	CDS	DYDC1	c.274C>G	Q92E	4	0	-	4	0	0
NC_006093	3990215	3981946	SNP	T	C	Homo. Variant		Non Synonymous	0.8	1	12.01	CDS	MBL2	c.550T>C	I184V	5	0	4	0	-	0
NC_006093	4572494	4563001	SNP	A	G	Homo. Variant		Non Synonymous	1	1	60	CDS	BMS1	c.1925A>G	V642A	4	-	0	4	0	0
NC_006093	4572753	4563260	SNP	G	C	Homo. Variant		Non Synonymous	0.9	1	27.02	CDS	BMS1	c.1666G>C	L556V	10	0	9	-	0	0
NC_006093	4695062	4685289	SNP	C	T	Homo. Variant		Non Synonymous	0.75	1	9	CDS	FAM149B1	c.1177C>T	P393S	4	0	-	0	3	0
NC_006093	4988435	4977989	SNP	A	G	Homo. Variant		Non Synonymous	1	1	60	CDS	LOC769774	c.134A>G	K45R	8	-	0	8	0	0
NC_006093	4988456	4978010	SNP	T	G	Homo. Variant		Non Synonymous	1	1	60	CDS	LOC769774	c.155T>G	L52R	8	0	0	8	-	0
NC_006093	5993435	5980813	SNP	A	C	Homo. Variant		Non Synonymous	0.75	1	14.94	CDS	PCDH15	c.2951A>C	N984T	4	-	3	0	0	0
NC_006093	6075519	6062739	SNP	C	G	Homo. Variant		Non Synonymous	1	1	60	CDS	PCDH15	c.6248C>G	T2083R	4	0	-	4	0	0
NC_006093	7742998	7726907	Indel	-	T	Homo. Variant		Frameshift	1	1	60	CDS	ARID5B	c.2574->T	K858fs	3	0	0	0	3	0
NC_006093	8505801	8488180	SNP	G	A	Homo. Variant		Non Synonymous	1	1	60	CDS	ANK3	c.5455G>A	V1819I	8	8	0	-	0	0
NC_006093	8823478	8805225	SNP	G	A	Homo. Variant		Non Synonymous	0.857	1	60	CDS	RSFR	c.379G>A	R127W	7	6	0	-	0	1
NC_006093	8894450	8876020	SNP	T	C	Homo. Variant		Non Synonymous	1	1	60	CDS	ADAM8	c.182T>C	H61R	3	0	3	0	-	0
NC_006093	8959203	8940627	SNP	T	C	Homo. Variant		Non Synonymous	0.875	1	21.02	CDS	LOC770883	c.20T>C	E7G	8	0	7	0	-	0
NC_006093	10220739	10199738	SNP	G	C	Homo. Variant		Non Synonymous	0.857	1	18.01	CDS	DNA2	c.2938G>C	P980A	7	0	6	-	0	0
NC_006093	10227790	10206773	SNP	C	G	Homo. Variant		Non Synonymous	1	1	60	CDS	DNA2	c.1412C>G	R471P	4	0	-	4	0	0
NC_006093	10320104	10298900	SNP	T	C	Homo. Variant		Non Synonymous	1	1	60	CDS	TET1	c.3386T>C	L1129P	3	0	3	0	-	0
NC_006093	10386887	10365498	SNP	G	A	Homo. Variant		Non Synonymous	1	1	60	CDS	LOC100858074	c.388G>A	G130S	6	6	0	-	0	0
NC_006093	10388487	10367097	SNP	G	A	Homo. Variant		Non Synonymous	0.833	1	15.01	CDS	LOC100858074	c.1987G>A	G663S	6	5	0	-	0	0
NC_006093	10468552	10447002	SNP	A	G	Homo. Variant		Non Synonymous	1	1	60	CDS	HKDC1	c.736A>G	N246D	7	-	0	7	0	0
NC_006093	10672086	10650034	SNP	G	T	Homo. Variant		Non Synonymous	1	1	60	CDS	LOC100858246	c.30G>T	Q10H	2	0	0	-	2	0
NC_006093	10672087	10650035	SNP	T	A	Homo. Variant		Non Synonymous	1	1	60	CDS	LOC100858246	c.31T>A	F11I	2	2	0	0	-	0
NC_006093	10673974	10651918	SNP	T	A	Homo. Variant		Non Synonymous	1	1	60	CDS	LOC100858246	c.245T>A	I82K	3	3	0	0	-	0
NC_006093	10785567	10763124	SNP	A	G	Homo. Variant		Non Synonymous	1	1	60	CDS	NUDT13	c.422A>G	V141A	2	-	0	2	0	0
NC_006093	11110199	11086928	SNP	T	C	Homo. Variant		Non Synonymous	1	1	60	CDS	NPFFR1	c.895T>C	R299G	2	0	2	0	-	0
NC_006093	11492555	11468321	SNP	C	G	Homo. Variant		Non Synonymous	1	1	60	CDS	CDH23	c.3006C>G	F1002L	3	0	-	3	0	0
NC_006093	11528002	11503669	SNP	A	G	Homo. Variant		Non Synonymous	1	1	60	CDS	LOC423719	c.1502A>G	I501T	2	-	0	2	0	0
NC_006093	15093563	15062678	SNP	A	G	Homo. Variant		Non Synonymous	0.8	1	0.53	CDS	PLAU	c.925A>G	W309R	10	-	0	8	0	0
NC_006093	15599883	15567851	SNP	T	C	Homo. Variant		Non Synonymous	0.75	1	9	CDS	SYNPO2L	c.1967T>C	V656A	4	0	3	0	-	0
NC_006093	15963148	15930368	SNP	G	A	Homo. Variant		Non Synonymous	1	1	60	CDS	SORBS1	c.110G>A	R37Q	4	4	0	-	0	0
NC_006093	16256759	16223278	SNP	G	A	Homo. Variant		Non Synonymous	1	1	60	CDS	TLL2	c.154G>A	R52C	3	3	0	-	0	0
NC_006093	16771708	16737107	SNP	T	C	Homo. Variant		Non Synonymous	1	1	60	CDS	CYP2C18	c.989T>C	H330R	2	0	2	0	-	0
NC_006093	17166927	17131364	SNP	G	C	Homo. Variant		Non Synonymous	0.8	1	12.01	CDS	CYP2H1	c.1429G>C	L477V	5	0	4	-	0	0
NC_006093	17350180	17314210	SNP	T	C	Homo. Variant		Non Synonymous	1	1	60	CDS	ANUBL1	c.736T>C	I246V	3	0	3	0	-	0
NC_006093	17759946	17723158	SNP	A	C	Homo. Variant		Non Synonymous	1	1	60	CDS	LOC771321	c.229A>C	S77A	5	-	5	0	0	0
NC_006093	18255945	18218257	SNP	C	T	Homo. Variant		Non Synonymous	1	1	60	CDS	C6H10orf71	c.1186C>T	P396S	2	0	-	0	2	0
NC_006093	18756764	18717918	SNP	A	G	Homo. Variant		Non Synonymous	1	1	60	CDS	LOC428958	c.608A>G	E203G	9	-	0	9	0	0
NC_006093	19216410	19176537	SNP	A	G	Homo. Variant		Non Synonymous	1	1	60	CDS	RPP30	c.52A>G	I18V	2	-	0	2	0	0
NC_006093	19970700	19929385	SNP	C	G|C	Hetero. Ref.		Non Synonymous	0.75	1	5.31	CDS	PDE6C	c.[375C>G]+[375C>C]	E125D, E125E	8	0	-	6	0	0
NC_006093	20084152	20042589	SNP	C	T	Homo. Variant		Non Synonymous	0.778	1	4.32	CDS	MYOF	c.5783C>T	T1928I	9	0	-	0	7	0
NC_006093	20159429	20117690	SNP	G	C	Homo. Variant		Non Synonymous	1	1	60	CDS	CYP26C1	c.1663G>C	P555A	3	0	3	-	0	0
NC_006093	20159455	20117716	SNP	C	T	Homo. Variant		Non Synonymous	1	1	60	CDS	CYP26C1	c.1637C>T	R546Q	2	0	-	0	2	0
NC_006093	20164049	20122300	Indel	-	T	Homo. Variant		Frameshift	1	1	60	CDS	CYP26C1	c.866->T	E289fs	7	0	0	0	7	0
NC_006093	21130362	21086570	SNP	T	C	Homo. Variant		Non Synonymous	1	1	60	CDS	KNDC1	c.4027T>C	T1343A	8	0	8	0	-	0
NC_006093	21137961	21094157	SNP	C	G	Homo. Variant		Non Synonymous	0.75	1	9	CDS	KNDC1	c.2979C>G	E993D	4	0	-	3	0	0
NC_006093	21661151	21616366	SNP	A	C	Homo. Variant		Non Synonymous	1	1	60	CDS	DNMBP	c.2432A>C	N811T	8	-	8	0	0	0
NC_006093	21835202	21790015	SNP	T	C	Homo. Variant		Non Synonymous	1	1	60	CDS	HPS1	c.460T>C	C154R	2	0	2	0	-	0
NC_006093	21835507	21790317	SNP	G	A	Homo. Variant		Non Synonymous	1	1	60	CDS	HPS1	c.554G>A	R185K	2	2	0	-	0	0
NC_006093	21876029	21830766	SNP	C	T	Homo. Variant		Non Synonymous	1	1	60	CDS	LOC423837	c.580C>T	D194N	3	0	-	0	3	0
NC_006093	21876035	21830772	SNP	C	T	Homo. Variant		Non Synonymous	1	1	60	CDS	LOC423837	c.574C>T	A192T	2	0	-	0	2	0
NC_006093	21890955	21845656	SNP	C	T	Homo. Variant		Non Synonymous	1	1	60	CDS	ZFYVE27	c.358C>T	V120M	3	0	-	0	3	0
NC_006093	21896691	21851377	SNP	G	A	Homo. Variant		Non Synonymous	1	1	60	CDS	LOC100858221	c.13G>A	L5F	4	4	0	-	0	0
NC_006093	21929298	21883893	SNP	A	G	Homo. Variant		Non Synonymous	1	1	60	CDS	MMS19	c.2180A>G	E727G	8	-	0	8	0	0
NC_006093	22003836	21958251	SNP	G	A	Homo. Variant		Non Synonymous	1	1	60	CDS	SLIT1	c.3421G>A	A1141T	2	2	0	-	0	0
NC_006093	22005412	21959826	SNP	A	G	Homo. Variant		Non Synonymous	1	1	60	CDS	SLIT1	c.4289A>G	H1430R	3	-	0	3	0	0
NC_006093	22014081	21968480	SNP	C	T	Homo. Variant		Non Synonymous	1	1	60	CDS	C6H10orf12	c.1384C>T	A462T	3	0	-	0	3	0
NC_006093	22096663	22050895	SNP	C	T	Homo. Variant		Non Synonymous	1	1	60	CDS	PPRC1	c.2881C>T	A961T	2	0	-	0	2	0
NC_006093	22097860	22052087	SNP	G	C	Homo. Variant		Non Synonymous	1	1	60	CDS	PPRC1	c.1689G>C	D563E	4	0	4	-	0	0
NC_006093	22097984	22052209	SNP	T	C	Homo. Variant		Non Synonymous	1	1	60	CDS	PPRC1	c.1567T>C	T523A	2	0	2	0	-	0
NC_006093	22099021	22053244	SNP	T	C	Homo. Variant		Non Synonymous	1	1	60	CDS	PPRC1	c.646T>C	S216G	2	0	2	0	-	0
NC_006093	22115714	22069908	Indel	-	C	Homo. Variant		Frameshift	1	1	60	CDS	LDB1	c.80->C	H27fs	5	0	5	0	0	0
NC_006093	22123569	22077746	SNP	T	G	Homo. Variant		Non Synonymous	1	1	60	CDS	LOC100858423	c.727T>G	S243A	2	0	0	2	-	0
NC_006093	22395693	22349263	SNP	G	A	Homo. Variant		Non Synonymous	1	1	60	CDS	POLL	c.7G>A	E3K	3	3	0	-	0	0
NC_006093	22670065	22623046	SNP	T	C	Homo. Variant		Non Synonymous	1	1	60	CDS	PEO1	c.1249T>C	S417G	3	0	3	0	-	0
NC_006093	22671095	22624076	SNP	G	A	Homo. Variant		Nonsense	1	1	60	CDS	PEO1	c.838G>A	R280.	4	4	0	-	0	0
NC_006093	22671488	22624469	SNP	G	C	Homo. Variant		Non Synonymous	1	1	60	CDS	PEO1	c.694G>C	P232A	2	0	2	-	0	0
NC_006093	22703177	22656074	SNP	G	A	Homo. Variant	Splice in CDS	Non Synonymous	1	1	60	CDS	FAM178A	c.77G>A	A26V	4	4	0	-	0	0
NC_006093	22749346	22702105	SNP	G	A	Homo. Variant		Non Synonymous	1	1	60	CDS	TMEM180	c.965G>A	R322H	4	4	0	-	0	0
NC_006093	22981878	22934103	SNP	G	A	Homo. Variant		Non Synonymous	0.75	1	9	CDS	AS3MT	c.881G>A	R294Q	4	3	0	-	0	0
NC_006093	23229561	23181264	SNP	T	C	Homo. Variant		Non Synonymous	1	1	60	CDS	LOC100858890	c.19T>C	T7A	3	0	3	0	-	0
NC_006093	23701704	23652404	SNP	T	C	Homo. Variant		Non Synonymous	1	1	60	CDS	SLK	c.1109T>C	V370A	8	0	8	0	-	0
NC_006093	23721859	23672511	SNP	C	T	Homo. Variant		Non Synonymous	1	1	60	CDS	COL17A1	c.3782C>T	R1261Q	6	0	-	0	6	0
NC_006093	23722924	23673574	SNP	C	T	Homo. Variant		Non Synonymous	1	1	60	CDS	COL17A1	c.3478C>T	V1160M	3	0	-	0	3	0
NC_006093	23791672	23742201	SNP	T	C	Homo. Variant		Non Synonymous	1	1	60	CDS	WDR96	c.4181T>C	N1394S	7	0	7	0	-	0
NC_006093	23802338	23752835	Indel	A	-	Homo. Variant		Frameshift	1	1	60	CDS	WDR96	c.2518A>-	F839fs	2	-	0	0	0	2
NC_006093	23804550	23755035	SNP	G	A	Homo. Variant		Non Synonymous	1	1	60	CDS	WDR96	c.2401G>A	L801F	8	8	0	-	0	0
NC_006093	23811844	23762312	SNP	C	G	Homo. Variant		Non Synonymous	1	1	60	CDS	WDR96	c.1234C>G	A412P	4	0	-	4	0	0
NC_006093	23812446	23762911	SNP	T	C	Homo. Variant		Non Synonymous	1	1	60	CDS	WDR96	c.1181T>C	Y394C	6	0	6	0	-	0
NC_006093	23850762	23801133	SNP	T	G	Homo. Variant		Non Synonymous	1	1	60	CDS	ITPRIP	c.1620T>G	Q540H	6	0	0	6	-	0
NC_006093	25302058	25249473	SNP	C	T	Homo. Variant		Non Synonymous	1	1	60	CDS	LOC100858189	c.260C>T	T87I	3	0	-	0	3	0
NC_006093	25695925	25642428	SNP	C	A	Homo. Variant	Splice in CDS	Non Synonymous	1	1	60	CDS	RBM20	c.124C>A	Q42K	4	4	-	0	0	0
NC_006093	25695949	25642452	SNP	C	T	Homo. Variant		Nonsense	1	1	60	CDS	RBM20	c.148C>T	R50.	3	0	-	0	3	0
NC_006093	25704686	25651167	SNP	G	A	Homo. Variant		Non Synonymous	1	1	60	CDS	RBM20	c.1687G>A	D563N	10	10	0	-	0	0
NC_006093	25711652	25658129	SNP	A	G	Homo. Variant		Non Synonymous	1	1	60	CDS	RBM20	c.2887A>G	S963G	8	-	0	8	0	0
NC_006093	27160270	27103636	SNP	G	A	Homo. Variant		Non Synonymous	1	1	60	CDS	NHLRC2	c.160G>A	G54R	2	2	0	-	0	0
NC_006093	28442414	28383252	SNP	C	G	Homo. Variant		Non Synonymous	1	1	60	CDS	PNLIPRP3	c.1464C>G	D488E	4	0	-	4	0	0
NC_006093	28709179	28649545	SNP	G	A	Homo. Variant		Non Synonymous	1	1	60	CDS	KCNK18	c.97G>A	V33I	8	8	0	-	0	0
NC_006093	29250838	29190134	SNP	T	C	Homo. Variant		Non Synonymous	1	1	60	CDS	FAM204A	c.110T>C	D37G	2	0	2	0	-	0
NC_006093	29929327	29867310	SNP	C	G	Homo. Variant		Non Synonymous	1	1	60	CDS	INPP5F	c.176C>G	T59R	4	0	-	4	0	0
NC_006093	30681355	30617911	SNP	C	T	Homo. Variant		Non Synonymous	0.8	1	6.38	CDS	ATE1	c.518C>T	G173D	10	0	-	0	8	0
NC_006093	30781677	30717970	SNP	A	G	Homo. Variant		Non Synonymous	1	1	60	CDS	TACC2	c.976A>G	I326V	4	-	0	4	0	0
NC_006093	30937645	30873556	SNP	A	G	Homo. Variant		Non Synonymous	1	1	60	CDS	LOC423943	c.2510A>G	H837R	3	-	0	3	0	0
NC_006093	30938451	30874360	SNP	T	C	Homo. Variant		Non Synonymous	0.833	1	15.01	CDS	LOC423943	c.2660T>C	I887T	6	0	5	0	-	0
NC_006093	30939876	30875784	SNP	A	G	Homo. Variant		Non Synonymous	1	1	60	CDS	LOC423943	c.3086A>G	H1029R	2	-	0	2	0	0
NC_006093	30942296	30878199	SNP	C	A	Homo. Variant		Non Synonymous	0.75	1	9	CDS	LOC423943	c.3843C>A	S1281R	4	3	-	0	0	0
NC_006093	30952691	30888568	SNP	G	C	Homo. Variant		Non Synonymous	1	1	60	CDS	CUZD1	c.601G>C	A201P	2	0	2	-	0	0
NC_006093	30974680	30910515	SNP	T	C	Homo. Variant		Non Synonymous	0.857	1	18.01	CDS	CUZD1	c.2963T>C	V988A	7	0	6	0	-	0
NC_006093	30989040	30924828	SNP	C	T	Homo. Variant		Non Synonymous	1	1	60	CDS	CUZD1	c.5122C>T	L1708F	6	0	-	0	6	0
NC_006093	30989998	30925786	SNP	C	T|C	Hetero. Ref.		Non Synonymous	0.75	1	5.31	CDS	CUZD1	c.[5248C>T]+[5248C>C]	R1750R, R1750C	8	0	-	0	6	0
NC_006093	30990761	30926549	SNP	T	C	Homo. Variant		Non Synonymous	0.75	1	9	CDS	CUZD1	c.5659T>C	C1887R	4	0	3	0	-	0
NC_006093	30991691	30927475	SNP	T	C	Homo. Variant		Non Synonymous	0.8	1	12.01	CDS	CUZD1	c.5947T>C	S1983P	5	0	4	0	-	0
NC_006093	30994292	30930067	SNP	T	T|A	Hetero. Ref.		Non Synonymous	0.778	1	2.4	CDS	C6H10orf88	c.[869T>T]+[869T>A]	N290N, N290I	9	7	0	0	-	0
NC_006093	32099062	32032242	SNP	A	G	Homo. Variant		Non Synonymous	1	1	60	CDS	C6H10orf137	c.3389A>G	K1130R	2	-	0	2	0	0
NC_006093	32150298	32083370	SNP	A	G	Homo. Variant		Non Synonymous	1	1	60	CDS	LOC100859839	c.155A>G	D52G	6	-	0	6	0	0
NC_006093	32753803	32685472	SNP	G	A	Homo. Variant	Splice in CDS	Non Synonymous	1	1	60	CDS	DOCK1	c.5513G>A	S1838N	4	4	0	-	0	0
NC_006093	32865666	32797062	SNP	G	T	Homo. Variant		Non Synonymous	1	1	60	CDS	CLRN3	c.221G>T	T74N	4	0	0	-	4	0
NC_006093	32865669	32797065	SNP	C	T	Homo. Variant		Non Synonymous	1	1	60	CDS	CLRN3	c.218C>T	S73N	5	0	-	0	5	0
NC_006093	32965490	32896605	SNP	G	T	Homo. Variant		Non Synonymous	1	1	60	CDS	MKI67	c.1859G>T	G620V	5	0	0	-	5	0
NC_006093	32967024	32898135	SNP	A	G	Homo. Variant		Non Synonymous	1	1	60	CDS	MKI67	c.2375A>G	K792R	5	-	0	5	0	0
NC_006093	32967063	32898174	SNP	T	C	Homo. Variant		Non Synonymous	1	1	60	CDS	MKI67	c.2414T>C	M805T	10	0	10	0	-	0
NC_006093	32972151	32903254	SNP	A	T	Homo. Variant		Non Synonymous	1	1	60	CDS	MKI67	c.3935A>T	Q1312L	5	-	0	0	5	0
NC_006093	32972165	32903268	SNP	A	G	Homo. Variant		Non Synonymous	1	1	60	CDS	MKI67	c.3949A>G	I1317V	7	-	0	7	0	0
NC_006093	32974815	32905915	SNP	T	C	Homo. Variant		Non Synonymous	1	1	60	CDS	MKI67	c.4601T>C	F1534S	2	0	2	0	-	0
NC_006093	32976944	32908043	Indel	G	-	Homo. Variant		Frameshift	1	1	60	CDS	MKI67	c.6730G>-	L2243fs	2	0	0	-	0	2
NC_006093	32976946	32908045	Indel	G	-	Homo. Variant		Frameshift	1	1	60	CDS	MKI67	c.6733G>-	R2244fs	2	0	0	-	0	2
NC_006093	34204899	34133447	SNP	G	T	Homo. Variant		Non Synonymous	0.8	1	12.01	CDS	TCERG1L	c.789G>T	D263E	5	0	0	-	4	0
NC_006093	34484927	34412823	SNP	G	A	Homo. Variant		Non Synonymous	1	1	60	CDS	STK32C	c.1124G>A	T375M	3	3	0	-	0	0
NC_006093	34541488	34469245	SNP	G	T	Homo. Variant	Splice in CDS	Nonsense	0.875	1	21.02	CDS	STK32C	c.98G>T	S33.	8	0	0	-	7	0
NC_006093	34543627	34471380	SNP	G	T	Homo. Variant		Non Synonymous	1	1	60	CDS	PWWP2B	c.20G>T	S7I	4	0	0	-	4	0
NC_006093	34543628	34471381	SNP	C	G	Homo. Variant		Non Synonymous	1	1	60	CDS	PWWP2B	c.21C>G	S7R	4	0	-	4	0	0
NC_006093	34567973	34495660	SNP	G	A	Homo. Variant		Non Synonymous	1	1	60	CDS	PWWP2B	c.1312G>A	G438R	7	7	0	-	0	0
NC_006094	569387	568050	SNP	C	T	Homo. Variant		Non Synonymous	1	1	60	CDS	COL3A1	c.3085C>T	G1029S	10	0	-	0	10	0
NC_006094	583260	581910	SNP	C	T	Homo. Variant		Non Synonymous	1	1	60	CDS	COL3A1	c.1088C>T	S363N	9	0	-	0	9	0
NC_006094	1263441	1260807	SNP	T	C	Homo. Variant		Non Synonymous	1	1	60	CDS	FAM171B	c.1393T>C	S465G	2	0	2	0	-	0
NC_006094	1293444	1290737	SNP	C	A	Homo. Variant		Non Synonymous	1	1	60	CDS	LOC100858008 [1]	c.79C>A	H27N	3	3	-	0	0	0
NC_006094	2125148	2120811	SNP	A	G	Homo. Variant		Non Synonymous	1	1	60	CDS	LOC423996	c.26A>G	L9P	2	-	0	2	0	0
NC_006094	2125164	2120827	SNP	A	G	Homo. Variant		Non Synonymous	1	1	60	CDS	LOC423996	c.10A>G	S4P	3	-	0	3	0	0
NC_006094	2820503	2814537	SNP	G	A	Homo. Variant		Non Synonymous	1	1	60	CDS	CPS1	c.133G>A	V45I	5	5	0	-	0	0
NC_006094	3546105	3538452	SNP	G	A	Homo. Variant		Non Synonymous	0.833	1	15.01	CDS	LOC424007	c.145G>A	H49Y	6	5	0	-	0	0
NC_006094	4242933	4233829	SNP	C	T	Homo. Variant		Non Synonymous	0.75	1	9	CDS	ABCA12	c.8615C>T	S2872N	4	0	-	0	3	0
NC_006094	4262820	4253682	SNP	A	G	Homo. Variant		Non Synonymous	1	1	60	CDS	ABCA12	c.5578A>G	S1860P	8	-	0	8	0	0
NC_006094	4269592	4260437	SNP	C	A	Homo. Variant		Non Synonymous	1	1	60	CDS	ABCA12	c.2405C>A	G802V	5	5	-	0	0	0
NC_006094	4269863	4260707	SNP	C	T	Homo. Variant		Non Synonymous	0.8	1	12.01	CDS	ABCA12	c.2135C>T	R712H	5	0	-	0	4	0
NC_006094	4737185	4726981	SNP	C	T	Homo. Variant		Non Synonymous	1	1	60	CDS	MLPH	c.1297C>T	G433S	3	0	-	0	3	0
NC_006094	5732401	5719982	SNP	A	G	Homo. Variant		Non Synonymous	1	1	60	CDS	LOC100857104	c.557A>G	N186S	3	-	0	3	0	0
NC_006094	5760272	5747809	SNP	T	C	Homo. Variant		Non Synonymous	1	1	60	CDS	LOC100857136 [2]	c.457T>C	I153V	2	0	2	0	-	0
NC_006094	5853981	5841388	SNP	T	C	Homo. Variant		Non Synonymous	1	1	60	CDS	UGT1A1 [3]	c.457T>C	I153V	2	0	2	0	-	0
NC_006094	5940965	5928187	SNP	A	G	Homo. Variant		Non Synonymous	1	1	60	CDS	LOC100859211	c.3419A>G	Y1140C	4	-	0	4	0	0
NC_006094	9585631	9565684	SNP	C	T	Homo. Variant		Non Synonymous	1	1	60	CDS	ANKRD44	c.2554C>T	A852T	6	0	-	0	6	0
NC_006094	9625767	9605730	SNP	T	C	Homo. Variant		Non Synonymous	1	1	60	CDS	ANKRD44	c.584T>C	K195R	15	0	15	0	-	0
NC_006094	9837059	9816513	SNP	C	T	Homo. Variant		Non Synonymous	1	1	60	CDS	BOLL	c.50C>T	R17K	4	0	-	0	4	0
NC_006094	10028800	10007821	SNP	C	G	Homo. Variant		Non Synonymous	1	1	60	CDS	LOC100857351	c.41C>G	T14R	2	0	-	2	0	0
NC_006094	10742982	10720541	SNP	A	G	Homo. Variant		Non Synonymous	1	1	60	CDS	AOX1	c.2560A>G	I854V	7	-	0	7	0	0
NC_006094	10835984	10813357	SNP	C	A	Homo. Variant		Non Synonymous	1	1	60	CDS	NIF3L1	c.182C>A	T61N	5	5	-	0	0	0
NC_006094	11505719	11481634	SNP	G	A	Homo. Variant		Non Synonymous	1	1	60	CDS	WDR12	c.238G>A	R80W	2	2	0	-	0	0
NC_006094	11884181	11859263	SNP	C	A	Homo. Variant		Non Synonymous	1	1	60	CDS	CPO	c.654C>A	M218I	8	8	-	0	0	0
NC_006094	11946461	11921443	SNP	C	G	Homo. Variant		Non Synonymous	0.8	1	12.01	CDS	DYTN	c.1080C>G	D360E	5	0	-	4	0	0
NC_006094	12111347	12086012	SNP	A	G	Homo. Variant		Non Synonymous	1	1	60	CDS	NDUFS1	c.1384A>G	T462A	2	-	0	2	0	0
NC_006094	12210859	12185283	SNP	A	G	Homo. Variant		Non Synonymous	1	1	60	CDS	NRP2	c.2177A>G	L726S	4	-	0	4	0	0
NC_006094	12335951	12310044	SNP	G	A	Homo. Variant		Non Synonymous	0.833	1	15.01	CDS	PARD3B	c.2849G>A	A950V	6	5	0	-	0	0
NC_006094	13205724	13177856	SNP	A	C	Homo. Variant		Non Synonymous	0.833	1	15.01	CDS	CYP20A1	c.439A>C	S147A	6	-	5	0	0	0
NC_006094	13239251	13211312	SNP	A	G	Homo. Variant		Non Synonymous	0.833	1	15.01	CDS	NBEAL1	c.5771A>G	V1924A	6	-	0	5	0	0
NC_006094	13247312	13219358	SNP	A	G	Homo. Variant		Non Synonymous	1	1	60	CDS	NBEAL1	c.4268A>G	V1423A	5	-	0	5	0	0
NC_006094	13676550	13647704	SNP	G	A	Homo. Variant		Non Synonymous	1	1	60	CDS	PPP1R1C	c.49G>A	R17W	2	2	0	-	0	0
NC_006094	13845209	13815964	SNP	C	T	Homo. Variant		Non Synonymous	0.833	1	15.01	CDS	CERKL	c.1334C>T	P445L	6	0	-	0	5	0
NC_006094	14660958	14629933	SNP	G	A	Homo. Variant		Non Synonymous	1	1	60	CDS	CCDC141	c.3640G>A	V1214I	9	9	0	-	0	0
NC_006094	14878350	14846979	SNP	G	A	Homo. Variant		Non Synonymous	0.833	1	29.17	CDS	TTN	c.72616G>A	A24206T	6	5	0	-	0	0
NC_006094	16426956	16392243	SNP	A	C	Homo. Variant		Non Synonymous	1	1	60	CDS	GPR155	c.1713A>C	Q571H	4	-	4	0	0	0
NC_006094	16603778	16568663	SNP	C	T	Homo. Variant		Non Synonymous	1	1	60	CDS	LOC424145	c.41C>T	T14M	2	0	-	0	2	0
NC_006094	17571219	17534024	SNP	A	G	Homo. Variant		Non Synonymous	0.75	1	9	CDS	DCAF17 [1]	c.398A>G	V133A	4	-	0	3	0	0
NC_006094	18125783	18087501	SNP	C	T	Homo. Variant		Non Synonymous	1	1	60	CDS	KLHL23	c.1111C>T	V371I	4	0	-	0	4	0
NC_006094	18132036	18093739	SNP	C	T	Homo. Variant		Non Synonymous	1	1	60	CDS	C7H2orf77	c.23C>T	A8V	3	0	-	0	3	0
NC_006094	18132524	18094227	SNP	T	C	Homo. Variant		Non Synonymous	1	1	60	CDS	C7H2orf77	c.511T>C	C171R	3	0	3	0	-	0
NC_006094	18132542	18094245	SNP	C	T	Homo. Variant		Non Synonymous	1	1	60	CDS	C7H2orf77	c.529C>T	P177S	3	0	-	0	3	0
NC_006094	18189204	18150768	SNP	A	G	Homo. Variant		Non Synonymous	0.833	1	18.96	CDS	FASTKD1	c.1550A>G	Q517R	6	-	0	5	0	0
NC_006094	18220516	18182027	SNP	A	G	Homo. Variant		Non Synonymous	0.8	1	12.01	CDS	LOC424167	c.3446A>G	F1149S	5	-	0	4	0	0
NC_006094	18220532	18182042	Indel	-	G	Homo. Variant		Frameshift	0.75	1	9	CDS	LOC424167	c.3432->G	I1144fs	4	0	0	3	0	1
NC_006094	18223705	18185207	SNP	T	C	Homo. Variant		Non Synonymous	0.833	1	32.86	CDS	LOC424167	c.3068T>C	N1023S	6	0	5	0	-	0
NC_006094	18320962	18282262	SNP	G	G|A	Hetero. Ref.		Non Synonymous	0.75	1	16.76	CDS	LRP2	c.[3775G>G]+[3775G>A]	A1259T, A1259A	12	9	0	-	0	0
NC_006094	18357090	18318321	SNP	A	C	Homo. Variant		Non Synonymous	0.8	1	12.01	CDS	LRP2	c.10885A>C	T3629P	5	-	4	0	0	0
NC_006094	18921011	18881171	SNP	G	A	Homo. Variant		Non Synonymous	1	1	60	CDS	LOC772075	c.2107G>A	H703Y	6	6	0	-	0	0
NC_006094	18921843	18882002	SNP	C	G	Homo. Variant		Non Synonymous	0.8	1	12.01	CDS	LOC772075	c.1276C>G	E426Q	5	0	-	4	0	0
NC_006094	19197346	19157046	SNP	T	A	Homo. Variant		Non Synonymous	1	1	60	CDS	TTC21B	c.531T>A	D177E	5	5	0	0	-	0
NC_006094	19652190	19611012	SNP	T	A	Homo. Variant		Non Synonymous	1	1	60	CDS	COBLL1	c.1685T>A	V562D	5	5	0	0	-	0
NC_006094	20327791	20285330	SNP	A	G	Homo. Variant		Non Synonymous	1	1	60	CDS	LOC100858207	c.146A>G	V49A	8	-	0	8	0	0
NC_006094	20612270	20569290	SNP	T	C	Homo. Variant		Non Synonymous	0.875	1	21.02	CDS	IFIH1	c.2801T>C	L934S	8	0	7	0	-	0
NC_006094	20913751	20870272	SNP	T	C	Homo. Variant		Non Synonymous	1	1	60	CDS	LOC429029	c.871T>C	N291D	2	0	2	0	-	0
NC_006094	20913760	20870281	SNP	C	A	Homo. Variant		Non Synonymous	1	1	60	CDS	LOC429029	c.862C>A	A288S	2	2	-	0	0	0
NC_006094	21508875	21464181	SNP	G	A	Homo. Variant		Non Synonymous	0.75	1	9	CDS	LOC429030	c.1949G>A	P650L	4	3	0	-	0	0
NC_006094	21525915	21481184	SNP	T	C	Homo. Variant		Non Synonymous	0.75	1	9	CDS	LOC429030	c.466T>C	M156V	4	0	3	0	-	0
NC_006094	21598286	21553382	SNP	G	A	Homo. Variant		Non Synonymous	1	1	60	CDS	GJD3	c.827G>A	R276H	2	2	0	-	0	0
NC_006094	21598313	21553409	SNP	C	G	Homo. Variant		Non Synonymous	1	1	60	CDS	GJD3	c.854C>G	P285R	2	0	-	2	0	0
NC_006094	21598621	21553717	SNP	G	C	Homo. Variant	Splice in CDS	Non Synonymous	1	1	60	CDS	GJD3	c.898G>C	E300Q	2	0	2	-	0	0
NC_006094	21603551	21558641	SNP	G	T	Homo. Variant		Non Synonymous	1	1	60	CDS	OBSL1	c.147G>T	Q49H	2	0	0	-	2	0
NC_006094	21604914	21560003	SNP	G	A	Homo. Variant		Non Synonymous	1	1	60	CDS	OBSL1	c.1232G>A	R411H	5	5	0	-	0	0
NC_006094	21606268	21561356	SNP	C	T	Homo. Variant		Non Synonymous	1	1	60	CDS	OBSL1	c.2177C>T	A726V	2	0	-	0	2	0
NC_006094	21608470	21563553	SNP	A	G	Homo. Variant		Non Synonymous	1	1	60	CDS	OBSL1	c.3031A>G	M1011V	2	-	0	2	0	0
NC_006094	21608953	21564034	SNP	G	A	Homo. Variant		Non Synonymous	1	1	60	CDS	OBSL1	c.3433G>A	V1145I	2	2	0	-	0	0
NC_006094	21648836	21603819	SNP	G	A	Homo. Variant		Non Synonymous	1	1	60	CDS	ACCN4	c.1154G>A	T385M	2	2	0	-	0	0
NC_006094	21668610	21623554	SNP	T	G	Homo. Variant		Non Synonymous	1	1	60	CDS	ACCN4	c.607T>G	M203L	5	0	0	5	-	0
NC_006094	21686137	21641041	SNP	T	C	Homo. Variant		Non Synonymous	1	1	60	CDS	SPEG	c.7579T>C	I2527V	3	0	3	0	-	0
NC_006094	21689033	21643929	SNP	A	G	Homo. Variant		Non Synonymous	1	1	60	CDS	SPEG	c.5624A>G	V1875A	3	-	0	3	0	0
NC_006094	21756633	21711386	SNP	A	G	Homo. Variant		Non Synonymous	1	1	60	CDS	GLB1L	c.683A>G	Q228R	2	-	0	2	0	0
NC_006094	21764989	21719723	SNP	C	T	Homo. Variant		Non Synonymous	1	1	60	CDS	ANKZF1	c.479C>T	R160K	7	0	-	0	7	0
NC_006094	21781936	21736636	SNP	T	C	Homo. Variant		Non Synonymous	1	1	60	CDS	LOC100858626	c.434T>C	Q145R	3	0	3	0	-	0
NC_006094	21784716	21739413	SNP	G	A	Homo. Variant		Non Synonymous	1	1	60	CDS	FAM134A	c.1432G>A	P478S	3	3	0	-	0	0
NC_006094	21806699	21761334	SNP	A	G	Homo. Variant		Non Synonymous	1	1	60	CDS	SLC23A3	c.794A>G	H265R	4	-	0	4	0	0
NC_006094	21806905	21761539	SNP	T	C	Homo. Variant		Non Synonymous	1	1	60	CDS	SLC23A3	c.929T>C	L310P	3	0	3	0	-	0
NC_006094	21869373	21823841	SNP	A	G	Homo. Variant		Non Synonymous	1	1	60	CDS	CCDC108	c.673A>G	T225A	8	-	0	8	0	0
NC_006094	21873820	21828274	SNP	A	G|A	Hetero. Ref.		Non Synonymous	0.75	1	13.2	CDS	CCDC108	c.[2902A>G]+[2902A>A]	N968N, N968D	12	-	0	9	0	0
NC_006094	21894530	21848931	SNP	A	G	Homo. Variant		Non Synonymous	1	1	60	CDS	CRYBA2	c.289A>G	I97V	2	-	0	2	0	0
NC_006094	22008925	21963052	SNP	C	T	Homo. Variant		Non Synonymous	1	1	60	CDS	RNF25	c.934C>T	P312S	4	0	-	0	4	0
NC_006094	22023806	21977890	SNP	A	G	Homo. Variant		Non Synonymous	1	1	60	CDS	ZNF142	c.4469A>G	H1490R	2	-	0	2	0	0
NC_006094	22082683	22036653	SNP	A	G	Homo. Variant		Non Synonymous	0.833	1	15.01	CDS	VIL1	c.509A>G	L170S	6	-	0	5	0	0
NC_006094	22096899	22050853	SNP	C	T	Homo. Variant		Non Synonymous	1	1	60	CDS	SLC11A1	c.919C>T	V307I	4	0	-	0	4	0
NC_006094	22103880	22057819	SNP	T	C	Homo. Variant		Non Synonymous	1	1	60	CDS	PNKD	c.1036T>C	T346A	3	0	3	0	-	0
NC_006094	22140327	22094190	SNP	T	C	Homo. Variant		Non Synonymous	1	1	60	CDS	RUFY4	c.1373T>C	Q458R	4	0	4	0	-	0
NC_006094	22141193	22095051	SNP	T	C	Homo. Variant		Non Synonymous	1	1	60	CDS	RUFY4	c.584T>C	N195S	3	0	3	0	-	0
NC_006094	22920871	22872873	SNP	A	G	Homo. Variant		Non Synonymous	1	1	60	CDS	SMARCAL1	c.614A>G	M205T	9	-	0	9	0	0
NC_006094	22921403	22873405	SNP	T	G	Homo. Variant		Non Synonymous	1	1	60	CDS	SMARCAL1	c.82T>G	I28L	3	0	0	3	-	0
NC_006094	23104476	23056011	SNP	C	T	Homo. Variant		Non Synonymous	1	1	60	CDS	TMEM169	c.112C>T	A38T	3	0	-	0	3	0
NC_006094	25858074	25803714	SNP	T	G	Homo. Variant		Non Synonymous	0.8	1	18.63	CDS	IQCB1	c.952T>G	T318P	10	0	0	8	-	0
NC_006094	26005142	25950420	SNP	T	C	Homo. Variant		Non Synonymous	0.857	1	18.01	CDS	HSPBAP1	c.1177T>C	I393V	7	0	6	0	-	0
NC_006094	26008730	25954002	SNP	G	A	Homo. Variant		Non Synonymous	1	1	60	CDS	HSPBAP1	c.794G>A	S265F	2	2	0	-	0	0
NC_006094	26014414	25959671	SNP	G	C	Homo. Variant		Non Synonymous	1	1	60	CDS	HSPBAP1	c.692G>C	T231R	6	0	6	-	0	0
NC_006094	27408773	27351076	SNP	T	C	Homo. Variant		Non Synonymous	1	1	60	CDS	KALRN	c.7382T>C	L2461P	9	0	9	0	-	0
NC_006094	27782045	27723465	SNP	T	A	Homo. Variant		Non Synonymous	1	1	60	CDS	LOC424265	c.4709T>A	K1570M	4	4	0	0	-	0
NC_006094	27782046	27723466	SNP	T	A	Homo. Variant		Nonsense	1	1	60	CDS	LOC424265	c.4708T>A	K1570.	5	5	0	0	-	0
NC_006094	27820681	27762044	SNP	G	C	Homo. Variant		Non Synonymous	1	1	60	CDS	DTX3L	c.496G>C	Q166E	9	0	9	-	0	0
NC_006094	27820696	27762059	SNP	T	C	Homo. Variant		Non Synonymous	1	1	60	CDS	DTX3L	c.481T>C	T161A	9	0	9	0	-	0
NC_006094	27822093	27763454	SNP	G	C	Homo. Variant		Non Synonymous	1	1	60	CDS	LOC100859635	c.320G>C	S107C	3	0	3	-	0	0
NC_006094	28398267	28338452	SNP	G	A	Homo. Variant		Non Synonymous	1	1	60	CDS	INSIG2	c.349G>A	R117W	9	9	0	-	0	0
NC_006094	28460272	28400347	SNP	C	T	Homo. Variant		Non Synonymous	1	1	60	CDS	CCDC93	c.1166C>T	T389M	2	0	-	0	2	0
NC_006094	28786540	28725939	SNP	G	A	Homo. Variant		Non Synonymous	1	1	60	CDS	DPP10	c.697G>A	P233S	2	2	0	-	0	0
NC_006094	29205342	29143945	SNP	G	C	Homo. Variant		Non Synonymous	1	1	60	CDS	SLC35F5	c.383G>C	R128P	5	0	5	-	0	0
NC_006094	30074642	30011639	SNP	C	T	Homo. Variant		Non Synonymous	1	1	60	CDS	RAB3GAP1 [1]	c.991C>T	L331F	6	0	-	0	6	0
NC_006094	30197755	30134447	SNP	C	T	Homo. Variant		Nonsense	1	1	60	CDS	LOC100857147	c.218C>T	W73.	4	0	-	0	4	0
NC_006094	30197758	30134450	SNP	C	G	Homo. Variant		Non Synonymous	1	1	60	CDS	LOC100857147	c.215C>G	R72P	4	0	-	4	0	0
NC_006094	30219541	30156188	SNP	C	G	Homo. Variant		Non Synonymous	1	1	60	CDS	LCT	c.3877C>G	V1293L	4	0	-	4	0	0
NC_006094	30220632	30157274	SNP	C	T	Homo. Variant		Non Synonymous	1	1	60	CDS	LCT	c.2791C>T	D931N	7	0	-	0	7	0
NC_006094	30222749	30159387	SNP	T	C	Homo. Variant		Non Synonymous	1	1	60	CDS	LCT	c.1924T>C	I642V	6	0	6	0	-	0
NC_006094	30634319	30570130	SNP	T	C	Homo. Variant		Non Synonymous	1	1	60	CDS	THSD7B	c.2141T>C	V714A	4	0	4	0	-	0
NC_006094	31059433	30994351	SNP	C	G	Homo. Variant		Non Synonymous	1	1	60	CDS	LOC771515	c.137C>G	W46S	2	0	-	2	0	0
NC_006094	32264489	32196933	SNP	G	A	Homo. Variant		Non Synonymous	0.75	1	9	CDS	KYNU	c.1084G>A	V362I	4	3	0	-	0	0
NC_006094	34258948	34187376	SNP	C	A	Homo. Variant		Non Synonymous	1	1	60	CDS	MBD5	c.3503C>A	T1168N	6	6	-	0	0	0
NC_006094	34321872	34250136	SNP	G	A	Homo. Variant		Non Synonymous	1	1	60	CDS	EPC2	c.892G>A	A298T	7	7	0	-	0	0
NC_006094	34679038	34606448	SNP	G	A	Homo. Variant		Non Synonymous	0.75	1	9	CDS	NMI	c.767G>A	T256M	4	3	0	-	0	0
NC_006094	34716198	34643527	SNP	C	T|C	Hetero. Ref.		Non Synonymous	0.75	1	5.31	CDS	TNFAIP6	c.[752C>T]+[752C>C]	S251S, S251F	8	0	-	0	6	0
NC_006094	34739846	34667111	SNP	C	T|C	Hetero. Ref.		Non Synonymous	0.75	1	5.31	CDS	RIF1	c.[3464C>T]+[3464C>C]	P1155P, P1155L	8	0	-	0	6	0
NC_006094	34740421	34667686	SNP	G	G|A	Hetero. Ref.		Non Synonymous	0.75	1	1.11	CDS	RIF1	c.[4039G>G]+[4039G>A]	V1347M, V1347V	8	6	0	-	0	0
NC_006094	34742157	34669420	SNP	A	G	Homo. Variant		Non Synonymous	0.75	1	9	CDS	RIF1	c.5773A>G	M1925V	4	-	0	3	0	0
NC_006094	34856870	34783856	SNP	T	C	Homo. Variant		Non Synonymous	1	1	60	CDS	NEB	c.436T>C	M146V	9	0	9	0	-	0
NC_006094	35884572	35809053	SNP	T	T|C	Hetero. Ref.		Non Synonymous	0.75	1	5.31	CDS	UPP2	c.[761T>T]+[761T>C]	L254P, L254L	8	0	6	0	-	0
NC_006094	35912329	35836756	SNP	G	A	Homo. Variant		Non Synonymous	0.8	1	15.97	CDS	CCDC148	c.1112G>A	A371V	5	4	0	-	0	0
NC_006095	1083427	1081590	SNP	A	T	Homo. Variant		Non Synonymous	1	1	60	CDS	VAV3	c.133A>T	.45R	8	-	0	0	8	0
NC_006095	1228912	1226759	SNP	T	C	Homo. Variant	Splice in CDS	Non Synonymous	1	1	60	CDS	FAM102B	c.850T>C	Y284H	3	0	3	0	-	0
NC_006095	1229033	1226880	SNP	C	T	Homo. Variant		Non Synonymous	1	1	60	CDS	FAM102B	c.971C>T	A324V	3	0	-	0	3	0
NC_006095	1331660	1329283	SNP	G	A	Homo. Variant		Non Synonymous	1	1	60	CDS	CLCC1	c.1376G>A	A459V	9	9	0	-	0	0
NC_006095	1376128	1373656	SNP	G	A	Homo. Variant		Non Synonymous	1	1	60	CDS	CAMSAP1L1	c.1955G>A	A652V	12	12	0	-	0	0
NC_006095	1452861	1450193	SNP	A	G	Homo. Variant		Non Synonymous	1	1	60	CDS	KIF14	c.26A>G	N9S	4	-	0	4	0	0
NC_006095	1777311	1774045	SNP	C	T	Homo. Variant		Non Synonymous	1	1	60	CDS	LOC100859785	c.233C>T	R78Q	9	0	-	0	9	0
NC_006095	2046002	2042258	SNP	A	G	Homo. Variant		Non Synonymous	1	1	60	CDS	PTPRC	c.721A>G	S241P	2	-	0	2	0	0
NC_006095	2257977	2253772	SNP	G	T	Homo. Variant		Non Synonymous	1	1	60	CDS	LOC100859862	c.1105G>T	A369S	7	0	0	-	7	0
NC_006095	2259028	2254822	SNP	G	T	Homo. Variant		Non Synonymous	1	1	60	CDS	LOC100859862	c.1249G>T	G417C	4	0	0	-	4	0
NC_006095	2294556	2290270	SNP	A	G	Homo. Variant		Non Synonymous	1	1	60	CDS	LOC100859900	c.65A>G	L22P	13	-	0	13	0	0
NC_006095	2507288	2502486	SNP	C	T	Homo. Variant		Non Synonymous	1	1	60	CDS	CRB1	c.2434C>T	V812I	5	0	-	0	5	0
NC_006095	2511084	2506276	SNP	C	T	Homo. Variant		Non Synonymous	1	1	60	CDS	CRB1	c.1814C>T	S605N	12	0	-	0	12	0
NC_006095	2511373	2506565	SNP	C	G	Homo. Variant		Non Synonymous	1	1	60	CDS	CRB1	c.1525C>G	E509Q	7	0	-	7	0	0
NC_006095	2616292	2611228	Indel	-	A	Homo. Variant		Frameshift	0.875	1	21.02	CDS	ASPM	c.5403->A	N1801fs	8	7	0	0	0	1
NC_006095	2617800	2612732	SNP	T	C	Homo. Variant		Non Synonymous	1	1	60	CDS	ASPM	c.6907T>C	C2303R	11	0	11	0	-	0
NC_006095	2649308	2644174	SNP	T	G	Homo. Variant		Non Synonymous	1	1	60	CDS	CFH	c.3261T>G	K1087N	3	0	0	3	-	0
NC_006095	2661238	2656077	Indel	G	-	Homo. Variant		Frameshift	1	1	60	CDS	CFH	c.1432G>-	S477fs	2	0	0	-	0	2
NC_006095	2661241	2656080	Indel	-	G	Homo. Variant		Frameshift	1	1	60	CDS	CFH	c.1429->G	S477fs	2	0	0	2	0	0
NC_006095	2662769	2657606	SNP	T	C	Homo. Variant		Non Synonymous	1	1	60	CDS	CFH	c.1273T>C	T425A	8	0	8	0	-	0
NC_006095	2662788	2657625	SNP	G	T	Homo. Variant		Non Synonymous	1	1	60	CDS	CFH	c.1254G>T	F418L	9	0	0	-	9	0
NC_006095	2662829	2657666	SNP	A	G	Homo. Variant		Non Synonymous	1	1	60	CDS	CFH	c.1213A>G	W405R	7	-	0	7	0	0
NC_006095	3595254	3588095	SNP	C	T	Homo. Variant		Non Synonymous	1	1	60	CDS	RGS13	c.229C>T	V77M	7	0	-	0	7	0
NC_006095	3702507	3695086	SNP	A	G	Homo. Variant	Splice in CDS	Non Synonymous	1	1	60	CDS	SELP	c.663A>G	I221M	2	-	0	2	0	0
NC_006095	3811309	3803594	SNP	C	T	Homo. Variant		Non Synonymous	1	1	60	CDS	UAP1	c.1316C>T	R439H	3	0	-	0	3	0
NC_006095	4242605	4233829	SNP	C	T	Homo. Variant		Non Synonymous	0.833	1	17.98	CDS	PHGDH	c.1472C>T	S491N	6	0	-	0	5	0
NC_006095	4285634	4276761	SNP	T	G	Homo. Variant		Non Synonymous	0.8	1	12.01	CDS	LOC100857694	c.1187T>G	K396T	5	0	0	4	-	0
NC_006095	4516555	4507034	SNP	A	G	Homo. Variant		Non Synonymous	1	1	60	CDS	PIGC	c.401A>G	H134R	2	-	0	2	0	0
NC_006095	4694433	4684526	SNP	C	A	Homo. Variant		Non Synonymous	0.8	1	12.01	CDS	METTL13 [1]	c.1192C>A	A398S	5	4	-	0	0	0
NC_006095	4734661	4724630	SNP	G	A	Homo. Variant		Non Synonymous	0.8	1	12.01	CDS	LOC424393	c.6971G>A	P2324L	5	4	0	-	0	0
NC_006095	4758574	4748492	SNP	C	T	Homo. Variant		Non Synonymous	0.833	1	15.01	CDS	LOC424393	c.3350C>T	R1117H	6	0	-	0	5	0
NC_006095	4828650	4818387	SNP	A	G	Homo. Variant		Non Synonymous	1	1	60	CDS	PRRX1	c.644A>G	V215A	6	-	0	6	0	0
NC_006095	5061471	5050593	SNP	C	T	Homo. Variant		Non Synonymous	1	1	60	CDS	SCYL3	c.1177C>T	H393Y	2	0	-	0	2	0
NC_006095	5063423	5052541	SNP	T	C	Homo. Variant		Non Synonymous	1	1	60	CDS	SCYL3	c.1445T>C	I482T	4	0	4	0	-	0
NC_006095	5089927	5078979	Indel	-	T	Homo. Variant		Frameshift	1	1	60	CDS	PHPT1	c.145->T	K49fs	2	0	0	0	2	0
NC_006095	5109882	5098883	SNP	A	G	Homo. Variant		Non Synonymous	1	1	60	CDS	SELE	c.406A>G	K136E	3	-	0	3	0	0
NC_006095	5110249	5099249	SNP	C	T	Homo. Variant		Non Synonymous	0.833	1	15.01	CDS	SELE	c.646C>T	P216S	6	0	-	0	5	0
NC_006095	6007090	5993740	SNP	C	T	Homo. Variant		Non Synonymous	1	1	60	CDS	CEP350	c.7117C>T	E2373K	3	0	-	0	3	0
NC_006095	6601216	6586476	SNP	C	A	Homo. Variant		Non Synonymous	1	1	60	CDS	LOC424430	c.65C>A	P22H	2	2	-	0	0	0
NC_006095	6601218	6586478	SNP	C	G	Homo. Variant		Non Synonymous	1	1	60	CDS	LOC424430	c.67C>G	R23G	2	0	-	2	0	0
NC_006095	6759356	6744193	SNP	G	A	Homo. Variant		Non Synonymous	1	1	60	CDS	ASTN1	c.3131G>A	G1044E	4	4	0	-	0	0
NC_006095	7289835	7273355	SNP	G	C	Homo. Variant		Non Synonymous	0.875	1	21.02	CDS	RABGAP1L	c.275G>C	A92G	8	0	7	-	0	0
NC_006095	7408334	7391551	SNP	G	A	Homo. Variant		Non Synonymous	1	1	60	CDS	LOC771339	c.40G>A	A14T	2	2	0	-	0	0
NC_006095	7442832	7425968	SNP	C	T	Homo. Variant		Non Synonymous	1	1	60	CDS	LOC771109	c.13C>T	R5C	7	0	-	0	7	0
NC_006095	7448507	7431622	Indel	A	-	Homo. Variant		Frameshift	1	1	60	CDS	LOC771109	c.223A>-	R74fs	4	-	0	0	0	4
NC_006095	7448508	7431623	Indel	G	-	Homo. Variant		Frameshift	1	1	60	CDS	LOC771109	c.223G>-	R74fs	4	0	0	-	0	4
NC_006095	7448513	7431628	SNP	C	G	Homo. Variant		Non Synonymous	1	1	60	CDS	LOC771109	c.226C>G	P76A	3	0	-	3	0	0
NC_006095	7495033	7478026	SNP	G	C	Homo. Variant		Non Synonymous	0.75	1	9	CDS	LAMC1	c.595G>C	V199L	4	0	3	-	0	0
NC_006095	7496994	7479981	SNP	G	A	Homo. Variant		Non Synonymous	1	1	60	CDS	LAMC1	c.718G>A	G240S	3	3	0	-	0	0
NC_006095	7503288	7486256	SNP	A	G	Homo. Variant		Non Synonymous	1	1	60	CDS	LAMC1	c.1675A>G	I559V	6	-	0	6	0	0
NC_006095	7503859	7486826	SNP	C	T	Homo. Variant		Nonsense	1	1	60	CDS	LAMC1	c.1966C>T	R656.	4	0	-	0	4	0
NC_006095	7506596	7489554	SNP	C	T	Homo. Variant		Non Synonymous	1	1	60	CDS	LAMC1	c.2581C>T	R861W	3	0	-	0	3	0
NC_006095	7507399	7490351	SNP	T	C	Homo. Variant		Non Synonymous	1	1	60	CDS	LAMC1	c.2845T>C	.949R	2	0	2	0	-	0
NC_006095	7511293	7494230	SNP	A	G	Homo. Variant		Non Synonymous	1	1	60	CDS	LAMC1	c.3658A>G	S1220G	3	-	0	3	0	0
NC_006095	7513772	7496700	SNP	C	G	Homo. Variant		Non Synonymous	1	1	60	CDS	LAMC1	c.4333C>G	L1445V	4	0	-	4	0	0
NC_006095	7613592	7596287	SNP	G	T	Homo. Variant		Non Synonymous	0.909	1	40.4	CDS	NCF2	c.1234G>T	P412T	11	0	0	-	10	0
NC_006095	8071598	8053190	SNP	G	C	Homo. Variant		Non Synonymous	0.813	1	0.3	CDS	LOC768407	c.875G>C	G292A	16	0	13	-	0	0
NC_006095	8207567	8188888	SNP	T	A	Homo. Variant		Non Synonymous	0.818	1	3.46	CDS	LOC768392	c.512T>A	E171V	11	9	0	0	-	0
NC_006095	10783865	10760424	SNP	A	G	Homo. Variant		Non Synonymous	1	1	60	CDS	CDC14A	c.812A>G	H271R	6	-	0	6	0	0
NC_006095	10879622	10856014	SNP	G	C	Homo. Variant		Non Synonymous	1	1	60	CDS	DBT	c.74G>C	W25S	3	0	3	-	0	0
NC_006095	11090045	11066058	SNP	T	C	Homo. Variant		Non Synonymous	1	1	60	CDS	FRRS1	c.512T>C	V171A	7	0	7	0	-	0
NC_006095	12622844	12596122	SNP	A	G	Homo. Variant		Non Synonymous	1	1	60	CDS	LOC100859901	c.211A>G	T71A	2	-	0	2	0	0
NC_006095	12667903	12641110	SNP	A	C	Homo. Variant		Non Synonymous	0.75	1	9	CDS	ABCA4	c.2589A>C	E863D	4	-	3	0	0	0
NC_006095	12681135	12654316	SNP	A	G	Homo. Variant		Non Synonymous	0.857	1	18.01	CDS	ABCA4	c.3863A>G	D1288G	7	-	0	6	0	0
NC_006095	12692987	12666139	SNP	G	G|A	Hetero. Ref.		Non Synonymous	0.75	1	16.76	CDS	ABCA4	c.[4678G>G]+[4678G>A]	V1560I, V1560V	12	9	0	-	0	0
NC_006095	12731685	12704760	SNP	C	T	Homo. Variant		Non Synonymous	1	1	60	CDS	TECR	c.88C>T	D30N	4	0	-	0	4	0
NC_006095	12998180	12970695	SNP	G	A	Homo. Variant		Nonsense	1	1	60	CDS	LOC100857235	c.463G>A	Q155.	3	3	0	-	0	0
NC_006095	13012358	12984841	SNP	T	C	Homo. Variant		Non Synonymous	1	1	60	CDS	LOC100857235	c.76T>C	K26E	5	0	5	0	-	0
NC_006095	13113568	13085810	SNP	C	T	Homo. Variant		Nonsense	1	1	60	CDS	GFI1	c.466C>T	R156.	8	0	-	0	8	0
NC_006095	13167461	13139582	SNP	C	T	Homo. Variant		Non Synonymous	1	1	60	CDS	RPAP2	c.1370C>T	R457K	9	0	-	0	9	0
NC_006095	13167835	13139954	SNP	A	G	Homo. Variant		Non Synonymous	1	1	60	CDS	RPAP2	c.998A>G	M333T	4	-	0	4	0	0
NC_006095	13168007	13140126	SNP	C	T	Homo. Variant		Non Synonymous	1	1	60	CDS	RPAP2	c.826C>T	G276S	6	0	-	0	6	0
NC_006095	13179680	13151774	SNP	A	C	Homo. Variant		Non Synonymous	1	1	60	CDS	GLMN	c.517A>C	K173Q	6	-	6	0	0	0
NC_006095	13182682	13154762	SNP	C	T	Homo. Variant		Non Synonymous	1	1	60	CDS	GLMN	c.833C>T	S278L	5	0	-	0	5	0
NC_006095	13214980	13186999	SNP	G	A	Homo. Variant		Non Synonymous	1	1	60	CDS	KIAA1107	c.2978G>A	A993V	8	8	0	-	0	0
NC_006095	13215583	13187602	SNP	G	A	Homo. Variant		Non Synonymous	1	1	60	CDS	KIAA1107	c.2375G>A	A792V	3	3	0	-	0	0
NC_006095	13216834	13188851	SNP	C	T	Homo. Variant		Non Synonymous	1	1	60	CDS	KIAA1107	c.2202C>T	M734I	2	0	-	0	2	0
NC_006095	13216835	13188852	SNP	A	G	Homo. Variant		Non Synonymous	1	1	60	CDS	KIAA1107	c.2201A>G	M734T	2	-	0	2	0	0
NC_006095	13218060	13190075	SNP	G	A	Homo. Variant		Non Synonymous	1	1	60	CDS	KIAA1107	c.2006G>A	A669V	2	2	0	-	0	0
NC_006095	13236304	13208288	SNP	T	C	Homo. Variant		Non Synonymous	1	1	60	CDS	KIAA1107	c.212T>C	H71R	8	0	8	0	-	0
NC_006095	13269770	13241679	SNP	T	C	Homo. Variant		Non Synonymous	1	1	60	CDS	BRDT	c.2768T>C	D923G	5	0	5	0	-	0
NC_006095	13404667	13376342	SNP	G	C	Homo. Variant		Non Synonymous	1	1	60	CDS	TGFBR3	c.1351G>C	V451L	6	0	6	-	0	0
NC_006095	13412323	13383981	SNP	C	T	Homo. Variant		Non Synonymous	1	1	60	CDS	TGFBR3	c.2258C>T	P753L	3	0	-	0	3	0
NC_006095	15306690	15274672	SNP	A	G	Homo. Variant		Non Synonymous	1	1	60	CDS	SYDE2	c.2443A>G	T815A	3	-	0	3	0	0
NC_006095	15531895	15499369	SNP	A	C	Homo. Variant		Non Synonymous	1	1	60	CDS	SPATA1	c.1178A>C	L393W	5	-	5	0	0	0
NC_006095	17588236	17552100	SNP	G	T	Homo. Variant		Non Synonymous	1	1	60	CDS	TPRXL	c.1895G>T	R632L	3	0	0	-	3	0
NC_006095	17606773	17570607	SNP	G	T	Homo. Variant		Non Synonymous	1	1	60	CDS	TPRXL	c.4547G>T	W1516L	2	0	0	-	2	0
NC_006095	17618514	17582325	SNP	A	G	Homo. Variant		Non Synonymous	1	1	60	CDS	LOC100857664	c.212A>G	L71P	3	-	0	3	0	0
NC_006095	17618604	17582412	SNP	T	C	Homo. Variant		Non Synonymous	1	1	60	CDS	LOC100857664	c.125T>C	H42R	4	0	4	0	-	0
NC_006095	17618605	17582413	SNP	G	A	Homo. Variant		Non Synonymous	1	1	60	CDS	LOC100857664	c.124G>A	H42Y	4	4	0	-	0	0
NC_006095	17618619	17582427	SNP	G	C	Homo. Variant		Nonsense	1	1	60	CDS	LOC100857664	c.110G>C	S37.	4	0	4	-	0	0
NC_006095	18613570	18575453	SNP	C	G	Homo. Variant		Non Synonymous	1	1	60	CDS	MPL	c.891C>G	H297Q	2	0	-	2	0	0
NC_006095	19304438	19264626	SNP	T	C	Homo. Variant		Non Synonymous	0.75	1	9	CDS	DPH2	c.806T>C	H269R	4	0	3	0	-	0
NC_006095	19972080	19930671	SNP	C	T	Homo. Variant		Non Synonymous	1	1	60	CDS	LOC424593	c.47C>T	R16Q	2	0	-	0	2	0
NC_006095	19975077	19933656	SNP	G	A	Homo. Variant		Non Synonymous	1	1	60	CDS	MUTYH	c.1318G>A	P440S	9	9	0	-	0	0
NC_006095	19982993	19941551	SNP	T	C	Homo. Variant		Non Synonymous	1	1	60	CDS	TOE1	c.1250T>C	V417A	5	0	5	0	-	0
NC_006095	20078827	20037178	SNP	G	A	Homo. Variant		Non Synonymous	1	1	60	CDS	MMACHC	c.29G>A	R10H	2	2	0	-	0	0
NC_006095	20120826	20079072	SNP	G	A	Homo. Variant		Non Synonymous	1	1	60	CDS	NASP	c.874G>A	V292M	9	9	0	-	0	0
NC_006095	20513869	20471225	SNP	T	C	Homo. Variant		Non Synonymous	1	1	60	CDS	RAD54L	c.35T>C	M12T	4	0	4	0	-	0
NC_006095	20795820	20752506	SNP	T	C	Homo. Variant		Non Synonymous	1	1	60	CDS	ATPAF1	c.359T>C	D120G	2	0	2	0	-	0
NC_006095	22993751	22945892	SNP	C	T	Homo. Variant		Non Synonymous	0.75	1	9	CDS	TTC39A	c.61C>T	V21M	4	0	-	0	3	0
NC_006095	23013636	22965731	SNP	T	C	Homo. Variant		Non Synonymous	0.889	1	29.88	CDS	EPS15	c.2374T>C	I792V	9	0	8	0	-	0
NC_006095	23121357	23073197	SNP	C	G	Homo. Variant		Non Synonymous	1	1	60	CDS	NRD1	c.3004C>G	V1002L	7	0	-	7	0	0
NC_006095	23485120	23436234	SNP	A	G	Homo. Variant		Non Synonymous	1	1	60	CDS	SCP2	c.328A>G	I110V	9	-	0	9	0	0
NC_006095	23634317	23585119	SNP	C	G	Homo. Variant		Non Synonymous	0.929	1	39.04	CDS	LRP8	c.583C>G	G195R	14	0	-	13	0	0
NC_006095	24051252	24001203	SNP	A	C	Homo. Variant		Non Synonymous	1	1	60	CDS	TMEM48	c.263A>C	V88G	2	-	2	0	0	0
NC_006095	24073951	24023843	SNP	C	T	Homo. Variant		Non Synonymous	1	1	60	CDS	LDLRAD1	c.496C>T	E166K	2	0	-	0	2	0
NC_006095	24196890	24146463	SNP	A	G	Homo. Variant		Non Synonymous	1	1	60	CDS	TTC4	c.733A>G	C245R	3	-	0	3	0	0
NC_006095	24200470	24150038	SNP	A	G	Homo. Variant		Non Synonymous	1	1	60	CDS	PARS2	c.28A>G	S10P	2	-	0	2	0	0
NC_006095	24233687	24183166	SNP	A	G	Homo. Variant		Non Synonymous	1	1	60	CDS	PCSK9	c.1294A>G	T432A	2	-	0	2	0	0
[truncated: 1,519 more rows]
