# Supplementary material for: Genome resequencing and bioinformatic analysis of SNP containing candidate genes in the autoimmune vitiligo Smyth line chicken model
Source: BMC Genomics. 2014 Aug 23;15(1):707. doi: 10.1186/1471-2164-15-707 (PMC4152579; doi:10.1186/1471-2164-15-707)
Supplement: Supplementary file 2 — Additional file 2: Gene name and functions of 139 gene containing amino acid changes showing ≥10 depth counts in SL chicken. Gene symbol, Entrez gene name, cellular location and type were provided. (XLSX 18 KB) [file 12864_2013_6386_MOESM2_ESM.xlsx]

## Sheet: Name_Function
Symbol	Notes	Symbol	Entrez Gene Name	Location	Type(s)	Drug(s)
ABCA4		ABCA4	ATP-binding cassette, sub-family A (ABC1), member 4	Plasma Membrane	transporter
ABCC6		ABCC6	ATP-binding cassette, sub-family C (CFTR/MRP), member 6	Plasma Membrane	transporter
ADAMTS13		ADAMTS13	ADAM metallopeptidase with thrombospondin type 1 motif, 13	Extracellular Space	peptidase
ANKRD10		ANKRD10	ankyrin repeat domain 10	Nucleus	transcription regulator
ANKRD44		ANKRD44	ankyrin repeat domain 44	unknown	other
API5		API5	apoptosis inhibitor 5	Cytoplasm	other
APOPT1		APOPT1	apoptogenic 1, mitochondrial	Cytoplasm	other
ASPM		ASPM	asp (abnormal spindle) homolog, microcephaly associated (Drosophila)	Nucleus	other
ATAD5	D	ATAD5	ATPase family, AAA domain containing 5	Extracellular Space	other
ATE1		ATE1	arginyltransferase 1	Nucleus	enzyme
ATP6V0A2		ATP6V0A2	ATPase, H+ transporting, lysosomal V0 subunit a2	Cytoplasm	transporter
BMPER		BMPER	BMP binding endothelial regulator	Extracellular Space	other
BMS1		BMS1	BMS1 homolog, ribosome assembly protein (yeast)	Nucleus	other
BRCA2		BRCA2	breast cancer 2, early onset	Nucleus	transcription regulator
BRIP1		BRIP1	BRCA1 interacting protein C-terminal helicase 1	Nucleus	enzyme
C14H16orf89			Unknown chromosomal ORF
C15H12orf51			Unknown chromosomal ORF
C17H9orf171			Unknown chromosomal ORF
C18H17orf58			Unknown chromosomal ORF
C1QTNF4		C1QTNF4	C1q and tumor necrosis factor related protein 4	Extracellular Space	other
C2H7orf63			Unknown chromosomal ORF
C2H8orf38			Unknown chromosomal ORF
C5H14orf49			Unknown chromosomal ORF
CAMSAP1L1		CAMSAP2	calmodulin regulated spectrin-associated protein family, member 2	unknown	other
CAPN10		CAPN10	calpain 10	Cytoplasm	peptidase
CASC1		CASC1	cancer susceptibility candidate 1	Cytoplasm	other
CASS4		CASS4	Cas scaffolding protein family member 4	unknown	other
CBS		CBS	cystathionine-beta-synthase	Cytoplasm	enzyme
CCDC108		CCDC108	coiled-coil domain containing 108	unknown	other
CCDC13	D	CCDC13	coiled-coil domain containing 13	unknown	other
CD200R1		CD200R1	CD200 receptor 1	Plasma Membrane	other
CENPF	D	CENPF	centromere protein F, 350/400kDa (mitosin)	Nucleus	other
CENPJ		CENPJ	centromere protein J	Nucleus	transcription regulator
CEP192		CEP192	centrosomal protein 192kDa	Cytoplasm	other
CGGBP1		CGGBP1	CGG triplet repeat binding protein 1	Nucleus	other
CHTF18		CHTF18	CTF18, chromosome transmission fidelity factor 18 homolog (S. cerevisiae)	unknown	other
COL12A1		COL12A1	collagen, type XII, alpha 1	Extracellular Space	other	collagenase clostridium histolyticum
COPG		COPG1	coatomer protein complex, subunit gamma 1	Cytoplasm	transporter
CRB1		CRB1	crumbs homolog 1 (Drosophila)	Plasma Membrane	other
CSPP1		CSPP1	centrosome and spindle pole associated protein 1	Cytoplasm	other
CTTNBP2		CTTNBP2	cortactin binding protein 2	Cytoplasm	other
CYP24A1		CYP24A1	cytochrome P450, family 24, subfamily A, polypeptide 1	Cytoplasm	enzyme
DBF4		DBF4	DBF4 homolog (S. cerevisiae)	Nucleus	kinase
DDX26B		DDX26B	DEAD/H (Asp-Glu-Ala-Asp/His) box polypeptide 26B	unknown	other
DDX51		DDX51	DEAD (Asp-Glu-Ala-Asp) box polypeptide 51	unknown	enzyme
DLEC1		DLEC1	deleted in lung and esophageal cancer 1	Cytoplasm	other
DMXL1		DMXL1	Dmx-like 1	Extracellular Space	other
DNAH9	D	DNAH9	dynein, axonemal, heavy chain 9	Cytoplasm	other
EFHA1	D	EFHA1	EF-hand domain family, member A1	Cytoplasm	other
ENO1		ENO1	enolase 1, (alpha)	Cytoplasm	enzyme
EPRS	D	EPRS	glutamyl-prolyl-tRNA synthetase	Cytoplasm	enzyme
ERAL1		ERAL1	Era G-protein-like 1 (E. coli)	Cytoplasm	other
FAM164A		ZC2HC1A	zinc finger, C2HC-type containing 1A	unknown	other
FANCB	D	FANCB	Fanconi anemia, complementation group B	Nucleus	other
FGL2		FGL2	fibrinogen-like 2	Extracellular Space	peptidase
GAL3ST4		GAL3ST4	galactose-3-O-sulfotransferase 4	Cytoplasm	enzyme
GEMIN5	D	GEMIN5	gem (nuclear organelle) associated protein 5	Nucleus	other
GLT1D1		GLT1D1	glycosyltransferase 1 domain containing 1	Extracellular Space	enzyme
GRM5		GRM5	glutamate receptor, metabotropic 5	Plasma Membrane	G-protein coupled receptor	fasoracetam
HELB	D	HELB	helicase (DNA) B	Nucleus	enzyme	epirubicin
HORMAD1		HORMAD1	HORMA domain containing 1	Nucleus	other
IQCB1		IQCB1	IQ motif containing B1	Extracellular Space	other
KIAA0090		EMC1	ER membrane protein complex subunit 1	Plasma Membrane	other
KIAA1409	D	UNC79	unc-79 homolog (C. elegans)	Extracellular Space	other
KIF18A		KIF18A	kinesin family member 18A	Cytoplasm	enzyme
LCA5L		LCA5L	Leber congenital amaurosis 5-like	Extracellular Space	other
LOC100857506			Hyperthetical protein
LOC100857705			Hyperthetical protein
LOC100858112			Hyperthetical protein
LOC100858715			Hyperthetical protein
LOC100859209			Hyperthetical protein
LOC100859401			Hyperthetical protein
LOC100859479			Hyperthetical protein
LOC100859900			Hyperthetical protein
LOC417921			Hyperthetical protein
LOC418423			Hyperthetical protein
LOC421108			Hyperthetical protein
LOC421765			Hyperthetical protein
LOC424748			Hyperthetical protein
LOC768392			Hyperthetical protein
LOC768407			Hyperthetical protein
LOC768535			Hyperthetical protein
LOC769940			Hyperthetical protein
LOC770458			Hyperthetical protein
LOC770616			Hyperthetical protein
LRP2		LRP2	low density lipoprotein receptor-related protein 2	Plasma Membrane	transporter
LRP8		LRP8	low density lipoprotein receptor-related protein 8, apolipoprotein e receptor	Plasma Membrane	transmembrane receptor
MFSD9		MFSD9	major facilitator superfamily domain containing 9	unknown	transporter
MKI67		MKI67	antigen identified by monoclonal antibody Ki-67	Nucleus	other
MPHOSPH9		MPHOSPH9	M-phase phosphoprotein 9	Cytoplasm	other
MSLN		MSLN	mesothelin	Extracellular Space	other	amatuximab
MTRR		MTRR	5-methyltetrahydrofolate-homocysteine methyltransferase reductase	Cytoplasm	enzyme
MYLK4		MYLK4	myosin light chain kinase family, member 4	unknown	kinase
MYO16		MYO16	myosin XVI	Cytoplasm	other
NCF2		NCF2	neutrophil cytosolic factor 2	Cytoplasm	enzyme
NR2C2		NR2C2	nuclear receptor subfamily 2, group C, member 2	Nucleus	ligand-dependent nuclear receptor
NUFIP1		NUFIP1	nuclear fragile X mental retardation protein interacting protein 1	Nucleus	other
OBSCN	D	OBSCN	obscurin, cytoskeletal calmodulin and titin-interacting RhoGEF	Cytoplasm	kinase
OTC		OTC	ornithine carbamoyltransferase	Cytoplasm	enzyme
PDE7B		PDE7B	phosphodiesterase 7B	Cytoplasm	enzyme	dyphylline, nitroglycerin, aminophylline, anagrelide, milrinone, dipyridamole, tolbutamide, theophylline, pentoxifylline
PLAU		PLAU	plasminogen activator, urokinase	Extracellular Space	peptidase
PON2		PON2	paraoxonase 2	Plasma Membrane	enzyme
PRKDC		PRKDC	protein kinase, DNA-activated, catalytic polypeptide	Nucleus	kinase
RBM20		RBM20	RNA binding motif protein 20	Nucleus	other
RNF168		RNF168	ring finger protein 168, E3 ubiquitin protein ligase	Nucleus	enzyme
RNF169		RNF169	ring finger protein 169	Nucleus	other
RNF219		RNF219	ring finger protein 219	unknown	other
RPGR	D	RPGR	retinitis pigmentosa GTPase regulator	Cytoplasm	other
RTDR1		RTDR1	rhabdoid tumor deletion region gene 1	unknown	other
RUFY3		RUFY3	RUN and FYVE domain containing 3	Plasma Membrane	other
SACS		SACS	spastic ataxia of Charlevoix-Saguenay (sacsin)	Nucleus	other
SEC16A		SEC16A	SEC16 homolog A (S. cerevisiae)	Cytoplasm	phosphatase
SEPT7		SEPT7	septin 7	Cytoplasm	other
SERPINE3		SERPINE3	serpin peptidase inhibitor, clade E (nexin, plasminogen activator inhibitor type 1), member 3	unknown	other
SETD4		SETD4	SET domain containing 4	unknown	other
SETX		SETX	senataxin	Nucleus	enzyme
SLAIN1		SLAIN1	SLAIN motif family, member 1	unknown	other
SLC6A4		SLC6A4	solute carrier family 6 (neurotransmitter transporter, serotonin), member 4	Plasma Membrane	transporter	bicifadine, DOV-102,677, SLV-314, desvenlafaxine, milnacipran, vilazodone, trazodone, sibutramine, fluoxetine, sertraline, fluvoxamine, paroxetine, clomipramine, fluoxetine/olanzapine, amitriptyline/perphenazine, amitriptyline/chlordiazepoxide, (S)-duloxetine, citalopram, tramadol, venlafaxine, amitriptyline, bupropion, dexfenfluramine, escitalopram
SLITRK4		SLITRK4	SLIT and NTRK-like family, member 4	Extracellular Space	other
SNAPC4		SNAPC4	small nuclear RNA activating complex, polypeptide 4, 190kDa	Nucleus	transcription regulator
SPTSSB		SPTSSB	serine palmitoyltransferase, small subunit B	Cytoplasm	other
STAB2		STAB2	stabilin 2	Plasma Membrane	transmembrane receptor
SYNE1	D	SYNE1	spectrin repeat containing, nuclear envelope 1	Nucleus	other
TAS1R3		TAS1R3	taste receptor, type 1, member 3	Plasma Membrane	G-protein coupled receptor
TBC1D30		TBC1D30	TBC1 domain family, member 30	Cytoplasm	other
TEKT4		TEKT4	tektin 4	unknown	transporter
TGM4		TGM4	transglutaminase 4 (prostate)	Extracellular Space	enzyme
TOP1MT		TOP1MT	topoisomerase (DNA) I, mitochondrial	Cytoplasm	enzyme
UBASH3A		UBASH3A	ubiquitin associated and SH3 domain containing A	Cytoplasm	enzyme
USH2A		USH2A	Usher syndrome 2A (autosomal recessive, mild)	Extracellular Space	other
USP30		USP30	ubiquitin specific peptidase 30	unknown	peptidase
VPS13C		VPS13C	vacuolar protein sorting 13 homolog C (S. cerevisiae)	unknown	other
VWDE		VWDE	von Willebrand factor D and EGF domains	unknown	other
WDR66		WDR66	WD repeat domain 66	unknown	other
XIRP1		XIRP1	xin actin-binding repeat containing 1	Plasma Membrane	other
YEATS2		YEATS2	YEATS domain containing 2	Nucleus	transcription regulator
ZBTB8A		ZBTB8A	zinc finger and BTB domain containing 8A	Nucleus	other
ZC3H12D		ZC3H12D	zinc finger CCCH-type containing 12D	Cytoplasm	other
ZNF292		ZNF292	zinc finger protein 292	Nucleus	transcription regulator
