# Supplementary material for: Genome resequencing and bioinformatic analysis of SNP containing candidate genes in the autoimmune vitiligo Smyth line chicken model
Source: BMC Genomics. 2014 Aug 23;15(1):707. doi: 10.1186/1471-2164-15-707 (PMC4152579; doi:10.1186/1471-2164-15-707)
Supplement: Supplementary file 3 — Additional file 3: Functional groups of genes containing amino acid changes. (XLSX 12 KB) [file 12864_2013_6386_MOESM3_ESM.xlsx]

## Sheet: Functional Group
		Category	# Molecules	Factors involved
		Cancer	57	ABCA4, ABCC6, ADAMTS13, ANKRD44, ASPM, ATAD5, BMPER, BRCA2, RIP1, CASC1, CBS, CCDC13, CD200R1, CENPF, COL12A1, COPG1, CRB1, CSPP1, CYP24A1, DDX51, DLEC1, DMXL1, DNAH9, EMC1, ENO1, ERAL1, FGL2, GEMIN5, GRM5, HELB, LCA5L, LRP2, LRP8, MKI67, MSLN, MYO16, NUFIP1, OBSCN, PDE7B, PLAU, PRKDC, RUFY3, SACS, SEC16A, SETX, SLC6A4, SLITRK4, STAB2, SYNE1, TGM4, UNC79, USH2A, VPS13C, XIRP1, YEATS2, ZNF292
		Respiratory Disease	39	ABCA4, ADAMTS13, ANKRD44, ASPM, BMPER, BRCA2, BRIP1, CASC1, CCDC13, CD200R1, COL12A1, CRB1, CSPP1, CYP24A1, DLEC1, DMXL1, DNAH9, EMC1, ENO1, GRM5, LCA5L, LRP2, MKI67, OBSCN, PDE7B, PLAU, PRKDC, SACS, SEC16A, SETX, SLC6A4, STAB2, SYNE1, TGM4, UNC79, USH2A, VPS13C, ZNF292
		Gastrointestinal Disease	30	ABCC6, ANKRD44, ATAD5, BRCA2, CAPN10, CBS, CENPF, COPG1,CRB1, CSPP1, DLEC1, DMXL1, ENO1, LRP2, LRP8, MKI67, MSLN, MYO16, NCF2, NR2C2, NUFIP1, OBSCN, PDE7B, PLAU, PON2, SLC6A4, STAB2, SYNE1, UBASH3A
		Hereditary Disorder	26	ABCA4, ABCC6, ADAMTS13, ASPM, ATP6V0A2, BMPER, BRCA2, BRIP1, CBS, CENPJ,CRB1, CYP24A1, FANCB, IQCB1, LRP2, MTRR, NCF2, OTC, PLAU, RNF168, RPGR, SACS, SETX, SYNE1, USH2A
		Cellular Function and Maintenance	26	ABCA4, BRCA2, BRIP1, CAPN10, CENPF, CENPJ, CEP192, IQCB1, KIF18A, LRP2, LRP8, OBSCN, PLAU, PRKDC, RUFY3, SEC16A, SEPT7, SLC6A4, SLITRK4, STAB2, SYNE1, TBC1D30, TEKT4,USH2A, XIRP1
		Neurological Disease	25	ABCA4, ADAMTS13, ASPM, BMPER, BRCA2, CBS, CENPJ, EPRS, GEMIN5, GRM5, LRP2, LRP8, MKI67, MTRR, OBSCN, PLAU, PON2, PRKDC, RNF168, SACS, SETX, SLC6A4, SYNE1, USH2A
		Cellular Assembly and Organization	24	BRCA2, CAPN10, CENPF, CENPJ, CEP192, CRB1, HORMAD1, KIF18A, LRP2, LRP8, NR2C2, OBSCN, PLAU, PRKDC, RUFY3, SACS, SEC16A, SEPT7, SLC6A4, SLITRK4, SYNE1, TBC1D30, XIRP1
		Organismal Development	23	ABCA4, ASPM, BMPER, BRCA2, CBS, COL12A1, CRB1, CYP24A1, HORMAD1, LRP2, LRP8, MYO16, NR2C2, OBSCN, PLAU, PRKDC, RPGR, SLC6A4, SYNE1, UNC79, USH2A, XIRP1
		Tissue Development	22	ABCA4, ADAMTS13, ASPM, BMPER, BRCA2, CBS, CENPF, CENPJ, COL12A1, CRB1, CYP24A1, LRP2, LRP8, MYO16, OBSCN, PLAU, PRKDC, RPGR, SLC6A4, STAB2, USH2A, XIRP1
		Organ Development	21	ABCA4, ASPM, BMPER, BRCA2, CBS, COL12A1, CRB1,CYP24A1, LRP2, LRP8, MYO16, NR2C2, OBSCN, PDE7B, PLAU, PRKDC, RPGR, SLC6A4, USH2A, XIRP1
		Endocrine System Disorders	20	ANKRD44, BRCA2, BRIP1, CAPN10, CBS, CYP24A1,DMXL1, ENO1, LRP2, LRP8, MKI67, MSLN, NCF2, PDE7B, PLAU, PON2, SLC6A4, STAB2, UBASH3A, YEATS2
		Reproductive System Disease	19	ADAMTS13, BRCA2, BRIP1, CRB1, CYP24A1, ENO1, GEMIN5, HORMAD1, LRP2, LRP8, MKI67, MSLN, NR2C2, NUFIP1, PLAU, PRKDC, SLC6A4,SLITRK4, YEATS2
		Embryonic Development	19	ABCA4, ASPM, BMPER, BRCA2, CBS, COL12A1, CRB1, CYP24A1, HORMAD1, LRP2, LRP8, MYO16, OBSCN, PLAU, PRKDC, RPGR, SLC6A4, USH2A, XIRP1
		Organ Morphology	19	ABCA4, ATE1, BMPER, BRCA2, CBS, COL12A1, CRB1, ENO1, GRM5, HORMAD1, LRP2, LRP8, NR2C2, PLAU, PRKDC, SLC6A4, TEKT4, USH2A, XIRP1
		Cell Cycle	17	ASPM, BRCA2, CASC1, CENPF, CENPJ, CEP192, DBF4, HELB, HORMAD1, MKI67, MPHOSPH9, MSLN, NR2C2, PLAU, PRKDC, SEPT7, ZC3H12D
		Cell Morphology	16	ABCA4, ADAMTS13, BMPER, BRCA2, CBS, CRB1, LRP2, LRP8, PLAU, PON2, PRKDC, SEPT7, SLC6A4, TEKT4, USH2A
		Cardiovascular Disease	16	ABCC6, ADAMTS13, BMPER, CBS, LRP8, MKI67, NCF2, PDE7B, PLAU, PON2, RBM20, SLC6A4, SNAPC4, STAB2, XIRP1
		Small Molecule Biochemistry	15	ABCA4, ABCC6, CBS, CYP24A1, GRM5, HELB, LRP2, MTRR, NR2C2, OTC, PLAU, PON2, SLC6A4, STAB2, TEKT4
		Developmental Disorder	14	ATP6V0A2, BMPER, BRCA2, BRIP1, CBS, CENPJ, FANCB, LRP2, MTRR, OTC, PRKDC, RNF168, SYNE1
		Metabolic Disease	14	ANKRD44, ATP6V0A2, CAPN10, CBS, LRP8, MTRR, NCF2, OTC, PDE7B, PLAU, PON2, SLC6A4, UBASH3A
		Dermatological Diseases and Conditions	14	ADAMTS13, ASPM, ATP6V0A2, BRCA2, COL12A1, GRM5, LRP2, MKI67, OBSCN, PLAU, RNF168, STAB2, XIRP1
		Organismal Injury and Abnormalities	14	ABCC6, ADAMTS13, ATP6V0A2, BMPER, BRCA2, CBS, CENPJ, LRP2, PLAU, PRKDC, SLC6A4, STAB2, XIRP1
		Nervous System Development and Function	14	ABCA4, ASPM, BMPER, BRCA2, CBS, COL12A1, CRB1, GRM5, LRP2, LRP8, MYO16, PLAU, PRKDC, SLC6A4
		DNA Replication, Recombination, and Repair	12	ABCA4, ABCC6, BRCA2, CENPJ, CEP192, DBF4, HELB, HORMAD1, NR2C2, PRKDC, RNF168, SETX
		Tissue Morphology	12	ABCA4, ABCC6, ADAMTS13, BMPER, CBS, CRB1, ENO1, NR2C2, PLAU, RPGR, SLC6A4, USH2A
		Hematological Disease	11	ADAMTS13, BRCA2, BRIP1, CBS, COL12A1, CYP24A1, FANCB, MTRR, PLAU, PRKDC
		Skeletal and Muscular Disorders	11	ATP6V0A2, BMPER, BRCA2, CBS, CENPJ, LRP2, MTRR, PLAU, SACS, SYNE1
		Cardiovascular System Development and Function	11	ADAMTS13, ATE1, BMPER, CBS, CENPF, ENO1, GRM5, PLAU, SLC6A4, STAB2, XIRP1
		Skeletal and Muscular System Development and Function	11	ATE1, BMPER, CENPF, COL12A1, CYP24A1, GRM5, LRP2, OBSCN, PLAU, SLC6A4, XIRP1
		Cellular Compromise	11	ABCA4, BRCA2, CENPJ, HELB, KIF18A, PLAU, PRKDC, SEPT7, SETX, USH2A
		Connective Tissue Disorders	10	ABCC6, , ATP6V0A2, BMPER, BRCA2, CBS, CENPJ, LRP2, MTRR, PLAU
		Inflammatory Response	10	ADAMTS13, CBS, OL3A1, LRP2, LRP8, NR2C2, PDE7B, PLAU, PON2, SLC6A4
		Inflammatory Disease	9	CBS, LRP2, MKI67, NCF2, NR2C2, PDE7B, PLAU, SLC6A4
		Psychological Disorders	9	CBS, EPRS, GRM5, LRP8, MTRR, PLAU, PON2, PRKDC, SLC6A4
		Cell-To-Cell Signaling and Interaction	9	ADAMTS13, BMPER, CD200R1, CRB1, GRM5, LRP8, PLAU, SLC6A4, TAS1R3
		Connective Tissue Development and Function	9	ADAMTS13, BMPER, BRCA2, COL12A1, CYP24A1, LRP2, NR2C2, PLAU, PRKDC
		Visual System Development and Function	8	ABCA4, CBS, CRB1, IQCB1, LRP8, PLAU, RPGR, USH2A
		Hematological System Development and Function	8	ADAMTS13, CBS, CD200R1, LRP8, PLAU, PON2, PRKDC, SLC6A4
		Cellular Movement	8	BRCA2, CASC1, LRP8, PLAU, SEPT7, SLC6A4, TAS1R3, TEKT4
		Drug Metabolism	8	CBS, CYP24A1, GRM5, LRP2, MTRR, PLAU, SLC6A4, STAB2
		Hepatic System Disease	7	CBS, NR2C2, PDE7B, PLAU, SLC6A4, STAB2
		Reproductive System Development and Function	7	BRCA2, CBS, HORMAD1, LRP2, LRP8, TAS1R3, TEKT4
		Cell Death and Survival	7	ABCA4, BRIP1, LRP2, MKI67, NR2C2, PLAU, PRKDC
		Lipid Metabolism	7	ABCA4,CBS, CYP24A1, GRM5, LRP2, PLAU, PON2
		Molecular Transport	7	ABCA4, CBS,CYP24A1, GRM5,LRP2, PLAU, STAB2
		Ophthalmic Disease	6	ABCA4, ABCC6, CRB1, IQCB1, RPGR, USH2A
		Digestive System Development and Function	6	CBS, NR2C2, PDE7B, PLAU,SLC6A4
		Hepatic System Development and Function	6	CBS, NR2C2, PDE7B, PLAU,SLC6A4
		Carbohydrate Metabolism	6	ABCA4, CAPN10, MTRR, PLAU, STAB2, TAS1R3
		Nucleic Acid Metabolism	6	ABCA4, ABCC6, CBS, HELB, NR2C2, TEKT4
		Cellular Development	5	CENPF, GRM5, LRP8, PLAU, PRKDC
		Immunological Disease	5	BRCA2, LRP2, NR2C2,PRKDC, RNF168
		Energy Production	5	ABCA4, ABCC6, HELB, PON2, TEKT4
		Renal and Urological Disease	4	IQCB1, LRP2, PLAU, SLC6A4
		Vitamin and Mineral Metabolism	4	ABCA4, CYP24A1, LRP2, MTRR
		Amino Acid Metabolism	4	CBS, GRM5, MTRR, OTC,
		Endocrine System Development and Function	3	GRM5, LRP2, PLAU
		Organismal Functions	3	PLAU, SYNE1, UNC79
		Lymphoid Tissue Structure and Development	3	PLAU, PRKDC
		Free Radical Scavenging	2	CBS, NCF2
		Auditory Disease	2	GRM5, USH2A
		Behavior	2	PLAU, SLC6A4
		Post-Translational Modification	2	CBS, OTC
		Cell Signaling	2	GRM5, OTC
		Immune Cell Trafficking	2	CBS, PLAU
		Renal and Urological System Development and Function	2	LRP2, PLAU
		Respiratory System Development and Function	2	CBS, LRP2
		Cellular Response to Therapeutics	2	ABCC6, PRKDC
		Gene Expression	2	HELB, SNAPC4
		Hair and Skin Development and Function	2	BRCA2, PLAU
		Infectious Disease	1	PLAU
		Cell-mediated Immune Response	1	PRKDC
		Hematopoiesis	1	PRKDC
		Humoral Immune Response	1	PRKDC
		Cellular Growth and Proliferation	1	PLAU
		Protein Synthesis	1	PLAU
