# Supplementary material for: Genome resequencing and bioinformatic analysis of SNP containing candidate genes in the autoimmune vitiligo Smyth line chicken model
Source: BMC Genomics. 2014 Aug 23;15(1):707. doi: 10.1186/1471-2164-15-707 (PMC4152579; doi:10.1186/1471-2164-15-707)
Supplement: Supplementary file 4 — Additional file 4: List of focus molecules in gene networks. Gene symbols and Entrez gene names were displayed for the illustrations of network analysis. (XLSX 17 KB) [file 12864_2013_6386_MOESM4_ESM.xlsx]

## Sheet: Network mole.
Network #1		Network #2		Network #3		Network #4		Network #5		Network #6		Network #7
Symbol	Entrez Gene Name	Symbol	Entrez Gene Name	Symbol	Entrez Gene Name	Symbol	Entrez Gene Name	Symbol	Entrez Gene Name	Symbol	Entrez Gene Name	Symbol	Entrez Gene Name
26s Proteasome		Act1	actin related gene 1	ASPM	asp (abnormal spindle) homolog, microcephaly associated (Drosophila)	1810009J06Rik/Gm2663	RIKEN cDNA 1810009J06 gene	ABCD4	ATP-binding cassette, sub-family D (ALD), member 4	AIFM3	apoptosis-inducing factor, mitochondrion-associated, 3	Act1	actin related gene 1
ADAMTS13	ADAM metallopeptidase with thrombospondin type 1 motif, 13	Akt		ATP6V0A2	ATPase, H+ transporting, lysosomal V0 subunit a2	ABCA4	ATP-binding cassette, sub-family A (ABC1), member 4	ABHD2	abhydrolase domain containing 2	APP	amyloid beta (A4) precursor protein	Akt
ATE1	arginyltransferase 1	BRCA2	breast cancer 2, early onset	ATP6V1E2	ATPase, H+ transporting, lysosomal 31kDa, V1 subunit E2	ABCC6	ATP-binding cassette, sub-family C (CFTR/MRP), member 6	ADCK4	aarF domain containing kinase 4	BCL2L15	BCL2-like 15	BRCA2	breast cancer 2, early onset
BMPER	BMP binding endothelial regulator	CBS	cystathionine-beta-synthase	C15orf39	chromosome 15 open reading frame 39	ADCYAP1	adenylate cyclase activating polypeptide 1 (pituitary)	ANKRD10	ankyrin repeat domain 10	CASP3	caspase 3, apoptosis-related cysteine peptidase	CBS	cystathionine-beta-synthase
CAPN10	calpain 10	CD3		CCDC8	coiled-coil domain containing 8	BRCA1	breast cancer 1, early onset	AS3MT	arsenic (+3 oxidation state) methyltransferase	DNAJB14	DnaJ (Hsp40) homolog, subfamily B, member 14	CD3
CD200R1	CD200 receptor 1	CENPJ	centromere protein J	CHTF18	CTF18, chromosome transmission fidelity factor 18 homolog (S. cerevisiae)	BRIP1	BRCA1 interacting protein C-terminal helicase 1	C1QTNF4	C1q and tumor necrosis factor related protein 4	DNAJC12	DnaJ (Hsp40) homolog, subfamily C, member 12	CENPJ	centromere protein J
CENPF	centromere protein F, 350/400kDa (mitosin)	Ck2		COPG1	coatomer protein complex, subunit gamma 1	Ca2+		CEP120	centrosomal protein 120kDa	DNAJC19	DnaJ (Hsp40) homolog, subfamily C, member 19	Ck2
Cg		Collagen type I		DUS2L	dihydrouridine synthase 2-like, SMM1 homolog (S. cerevisiae)	CASC1	cancer susceptibility candidate 1	CLN6	ceroid-lipofuscinosis, neuronal 6, late infantile, variant	DNAJC4	DnaJ (Hsp40) homolog, subfamily C, member 4	Collagen type I
COL12A1	collagen, type XII, alpha 1	CRB1	crumbs homolog 1 (Drosophila)	EARS2	glutamyl-tRNA synthetase 2, mitochondrial	DNAH9	dynein, axonemal, heavy chain 9	CSPP1	centrosome and spindle pole associated protein 1	HORMAD1	HORMA domain containing 1	CRB1	crumbs homolog 1 (Drosophila)
COL3A1	collagen, type III, alpha 1	CYP24A1	cytochrome P450, family 24, subfamily A, polypeptide 1	EPRS	glutamyl-prolyl-tRNA synthetase	DPP7	dipeptidyl-peptidase 7	DDX51	DEAD (Asp-Glu-Ala-Asp) box polypeptide 51	Hsp84-2	heat shock protein, 2	CYP24A1	cytochrome P450, family 24, subfamily A, polypeptide 1
collagen		estrogen receptor		FANCB	Fanconi anemia, complementation group B	DQX1	DEAQ box RNA-dependent ATPase 1	DLEC1	deleted in lung and esophageal cancer 1	HSP90AB1	heat shock protein 90kDa alpha (cytosolic), class B member 1	estrogen receptor
CTTNBP2	cortactin binding protein 2	Immunoglobulin		GEMIN5	gem (nuclear organelle) associated protein 5	Gbp8	guanylate-binding protein 8	DMXL1	Dmx-like 1	HSPB7	heat shock 27kDa protein family, member 7 (cardiovascular)	Immunoglobulin
DBF4	DBF4 homolog (S. cerevisiae)	INSRR	insulin receptor-related receptor	HELB	helicase (DNA) B	IFNG	interferon, gamma	DPP7	dipeptidyl-peptidase 7	HSPD1	heat shock 60kDa protein 1 (chaperonin)	INSRR	insulin receptor-related receptor
ENO1	enolase 1, (alpha)	Jnk		INPP5B	inositol polyphosphate-5-phosphatase, 75kDa	IL4	interleukin 4	EFHA1	EF-hand domain family, member A1	IARS2	isoleucyl-tRNA synthetase 2, mitochondrial	Jnk
ERK1/2		LAG3	lymphocyte-activation gene 3	KAT5	K(lysine) acetyltransferase 5	KIF16B	kinesin family member 16B	FASTKD1	FAST kinase domains 1	IQCB1	IQ motif containing B1	LAG3	lymphocyte-activation gene 3
FGL2	fibrinogen-like 2	miR-101-3p (and other miRNAs w/seed ACAGUAC)		OGFOD2	2-oxoglutarate and iron-dependent oxygenase domain containing 2	KIF18A	kinesin family member 18A	GAL3ST4	galactose-3-O-sulfotransferase 4	KLHL32	kelch-like 32 (Drosophila)	miR-101-3p (and other miRNAs w/seed ACAGUAC)
GRM5	glutamate receptor, metabotropic 5	MSLN	mesothelin	PARS2	prolyl-tRNA synthetase 2, mitochondrial (putative)	LOC290071	similar to RIKEN cDNA A430107P09 gene	ILVBL	ilvB (bacterial acetolactate synthase)-like	MYLK4	myosin light chain kinase family, member 4	MSLN	mesothelin
LDL		MZB1	marginal zone B and B1 cell-specific protein	RNF168	ring finger protein 168, E3 ubiquitin protein ligase	MAPK8	mitogen-activated protein kinase 8	KRT12	keratin 12	NEK11	NIMA-related kinase 11	MZB1	marginal zone B and B1 cell-specific protein
LRP		NFkB (complex)		SEC16A	SEC16 homolog A (S. cerevisiae)	MPHOSPH9	M-phase phosphoprotein 9	KRT15	keratin 15	norepinephrine		NFkB (complex)
LRP2	low density lipoprotein receptor-related protein 2	NKTR	natural killer-tumor recognition sequence	SEPT3	septin 3	MPPE1	metallophosphoesterase 1	LRRC8A	leucine rich repeat containing 8 family, member A	OBSCN	obscurin, cytoskeletal calmodulin and titin-interacting RhoGEF	NKTR	natural killer-tumor recognition sequence
LRP8	low density lipoprotein receptor-related protein 8, apolipoprotein e receptor	NR2C2	nuclear receptor subfamily 2, group C, member 2	SEPT7	septin 7	MYO16	myosin XVI	MORC1	MORC family CW-type zinc finger 1	OTC	ornithine carbamoyltransferase	NR2C2	nuclear receptor subfamily 2, group C, member 2
MKI67	antigen identified by monoclonal antibody Ki-67	PI3K (complex)		SETX	senataxin	NUFIP1	nuclear fragile X mental retardation protein interacting protein 1	NR3C1	nuclear receptor subfamily 3, group C, member 1 (glucocorticoid receptor)	RPGR	retinitis pigmentosa GTPase regulator	PI3K (complex)
NCF2	neutrophil cytosolic factor 2	PIK3IP1	phosphoinositide-3-kinase interacting protein 1	SNX10	sorting nexin 10	Pde		OGDHL	oxoglutarate dehydrogenase-like	RUFY3	RUN and FYVE domain containing 3	PIK3IP1	phosphoinositide-3-kinase interacting protein 1
P38 MAPK		PIK3R6	phosphoinositide-3-kinase, regulatory subunit 6	TMEM106B	transmembrane protein 106B	PDE1C	phosphodiesterase 1C, calmodulin-dependent 70kDa	PEX1	peroxisomal biogenesis factor 1	SMC3	structural maintenance of chromosomes 3	PIK3R6	phosphoinositide-3-kinase, regulatory subunit 6
PDGF BB		PRKDC	protein kinase, DNA-activated, catalytic polypeptide	TRIM68	tripartite motif containing 68	PDE7B	phosphodiesterase 7B	SETD4	SET domain containing 4	TARP	TCR gamma alternate reading frame protein	PRKDC	protein kinase, DNA-activated, catalytic polypeptide
Pkc(s)		Prl4a1	prolactin family 4, subfamily a, member 1	UBC	ubiquitin C	PPP1CA	protein phosphatase 1, catalytic subunit, alpha isozyme	SPTLC2	serine palmitoyltransferase, long chain base subunit 2	TBX22	T-box 22	Prl4a1	prolactin family 4, subfamily a, member 1
PLAU	plasminogen activator, urokinase	Psg16	pregnancy specific glycoprotein 16	USP27X	ubiquitin specific peptidase 27, X-linked	PSEN1	presenilin 1	SPTLC3	serine palmitoyltransferase, long chain base subunit 3	testosterone		Psg16	pregnancy specific glycoprotein 16
PON2	paraoxonase 2	SEC14L2	SEC14-like 2 (S. cerevisiae)	USP30	ubiquitin specific peptidase 30	Rb		SPTSSB	serine palmitoyltransferase, small subunit B	TGM4	transglutaminase 4 (prostate)	SEC14L2	SEC14-like 2 (S. cerevisiae)
Ppp2c		SNAPC4	small nuclear RNA activating complex, polypeptide 4, 190kDa	USP34	ubiquitin specific peptidase 34	RTDR1	rhabdoid tumor deletion region gene 1	STAT3	signal transducer and activator of transcription 3 (acute-phase response factor)	THAP4	THAP domain containing 4	SNAPC4	small nuclear RNA activating complex, polypeptide 4, 190kDa
SACS	spastic ataxia of Charlevoix-Saguenay (sacsin)	Taok2	TAO kinase 2	USP35	ubiquitin specific peptidase 35	SLAIN1	SLAIN motif family, member 1	TEKT4	tektin 4	TTPA	tocopherol (alpha) transfer protein	Taok2	TAO kinase 2
SLC6A4	solute carrier family 6 (neurotransmitter transporter, serotonin), member 4	Tnfrsf22/Tnfrsf23	tumor necrosis factor receptor superfamily, member 22	USP40	ubiquitin specific peptidase 40	ST18	suppression of tumorigenicity 18 (breast carcinoma) (zinc finger protein)	UBC	ubiquitin C	ULK4	unc-51-like kinase 4 (C. elegans)	Tnfrsf22/Tnfrsf23	tumor necrosis factor receptor superfamily, member 22
SYNE1	spectrin repeat containing, nuclear envelope 1	TRAF1-TRAF2-TRAF3		USP48	ubiquitin specific peptidase 48	STAB2	stabilin 2	VPS13C	vacuolar protein sorting 13 homolog C (S. cerevisiae)	UNC79	unc-79 homolog (C. elegans)	TRAF1-TRAF2-TRAF3
TAS1R3	taste receptor, type 1, member 3	VTCN1	V-set domain containing T cell activation inhibitor 1	USP9Y	ubiquitin specific peptidase 9, Y-linked	TOP1MT	topoisomerase (DNA) I, mitochondrial	XRCC6	X-ray repair complementing defective repair in Chinese hamster cells 6	USH2A	Usher syndrome 2A (autosomal recessive, mild)	VTCN1	V-set domain containing T cell activation inhibitor 1
UBASH3A	ubiquitin associated and SH3 domain containing A	Zfp110/Zfp369	zinc finger protein 110	YEATS2	YEATS domain containing 2	UTP		ZFYVE28	zinc finger, FYVE domain containing 28	YWHAQ	tyrosine 3-monooxygenase/tryptophan 5-monooxygenase activation protein, theta polypeptide	Zfp110/Zfp369	zinc finger protein 110
Vegf		ZNF675	zinc finger protein 675	ZBTB8A	zinc finger and BTB domain containing 8A	ZC3H12D	zinc finger CCCH-type containing 12D	ZNF483	zinc finger protein 483	ZC2HC1A	zinc finger, C2HC-type containing 1A	ZNF675	zinc finger protein 675
